# Supplementary material for: N′-(5-Bromo-2-hy­droxy­benzyl­idene)-4-methyl­benzohydrazide
Source: Acta Crystallogr Sect E Struct Rep Online. 2011 Oct 29;67(Pt 11):o3090. doi: 10.1107/S1600536811043960 (PMC3247477; doi:10.1107/S1600536811043960)
Supplement: Supplementary file 2 [file e-67-o3090-Isup2.hkl]

# 
# h,k,l, Fc-squared, Fo-squared, sigma(Fo-squared) and status flag 
# 
data_I
_shelx_title ' test_0m in P2(1)/n' 
_shelx_refln_list_code          4 
_shelx_F_calc_maximum      228.91 
_exptl_crystal_F_000       672.00 
_reflns_d_resolution_high  0.7829 
 
loop_ 
 _symmetry_equiv_pos_as_xyz 
 'x, y, z' 
 '-x+1/2, y+1/2, -z+1/2' 
 '-x, -y, -z' 
 'x-1/2, -y-1/2, z-1/2' 
 
_cell_length_a     5.8290 
_cell_length_b    31.9141 
_cell_length_c     7.6440 
_cell_angle_alpha  90.000 
_cell_angle_beta   91.535 
_cell_angle_gamma  90.000 
 
_shelx_F_squared_multiplier     1.000 
 
loop_ 
 _refln_index_h 
 _refln_index_k 
 _refln_index_l 
 _refln_F_squared_calc 
 _refln_F_squared_meas 
 _refln_F_squared_sigma 
 _refln_observed_status 
   2   0   0    33184.28    32348.44    700.42 o 
   4   0   0        8.50       -7.14      7.50 o 
   6   0   0      159.83      137.26     14.10 o 
   1   1   0     3796.44     4225.42     42.29 o 
   2   1   0       35.63       81.39      5.45 o 
   3   1   0       21.73       17.32      3.87 o 
   4   1   0       43.05       41.93      6.06 o 
   5   1   0      297.56      307.47      9.76 o 
   6   1   0       96.93       80.55     10.06 o 
   7   1   0        0.12       -7.08     11.61 o 
   1   2   0     1691.04     1670.89     15.87 o 
   2   2   0     1686.65     1701.46     17.52 o 
   3   2   0      520.66      555.16     10.05 o 
   4   2   0      122.11       89.02      6.16 o 
   5   2   0       34.67       52.20      7.29 o 
   6   2   0       40.01       68.10      9.75 o 
   7   2   0       18.69       10.48     12.68 o 
   1   3   0     8872.88     8394.66     74.81 o 
   2   3   0     1637.82     1675.65     17.30 o 
   3   3   0     6583.23     6436.51     54.61 o 
   4   3   0       53.50       75.84      5.99 o 
   5   3   0      324.14      353.87     10.25 o 
   6   3   0       37.71       20.49      9.34 o 
   7   3   0       26.99       23.83     12.73 o 
   0   4   0      756.67      762.49     18.30 o 
   1   4   0     1870.86     2023.43     19.24 o 
   2   4   0     2078.85     2060.84     20.62 o 
   3   4   0      332.15      319.61      6.96 o 
   4   4   0      232.96      213.87      7.74 o 
   5   4   0        9.06       17.17      7.26 o 
   6   4   0        8.61       35.58      9.82 o 
   7   4   0        2.75        2.95     11.20 o 
   1   5   0     2965.84     2675.11     25.11 o 
   2   5   0        4.42       14.22      2.59 o 
   3   5   0     1263.56     1190.62     13.46 o 
   4   5   0      102.25      102.42      7.34 o 
   5   5   0      139.89      165.61      9.47 o 
   6   5   0        1.56       -7.65      8.93 o 
   7   5   0       18.67       24.12     10.67 o 
   0   6   0     7591.46     7674.55     88.16 o 
   1   6   0     1884.60     1995.49     24.72 o 
   2   6   0     4607.24     4661.18     48.05 o 
   3   6   0      222.35      201.69      5.87 o 
   4   6   0      117.02       95.30      6.30 o 
   5   6   0        7.83       28.51      8.08 o 
   6   6   0        0.04        3.50     10.16 o 
   7   6   0       22.10       31.34     11.98 o 
   1   7   0      138.00       97.34      4.84 o 
   2   7   0      248.75      230.51      5.33 o 
   3   7   0      959.38      820.61     10.83 o 
   4   7   0       81.37       81.89      6.21 o 
   5   7   0       61.51       91.37      8.46 o 
   6   7   0        1.73       -4.20      9.15 o 
   7   7   0       20.15       32.92     14.83 o 
   0   8   0     7078.42     7046.56     81.53 o 
   1   8   0      574.76      684.82      8.37 o 
   2   8   0     2538.43     2643.04     23.59 o 
   3   8   0        1.80       17.05      5.24 o 
   4   8   0      178.58      161.53     11.26 o 
   5   8   0       64.38       58.46      8.39 o 
   6   8   0        0.77        3.46      9.76 o 
   7   8   0       14.98       22.74     16.42 o 
   1   9   0     1783.46     1653.00     16.90 o 
   2   9   0      802.58      671.58      8.31 o 
   3   9   0     1671.07     1592.85     18.57 o 
   4   9   0      179.34      168.78      9.23 o 
   5   9   0      265.48      330.70     15.61 o 
   6   9   0       31.60       14.18     11.33 o 
   7   9   0       47.68       46.53     16.96 o 
   0  10   0     6415.97     6404.27     74.78 o 
   1  10   0      617.10      735.21      9.19 o 
   2  10   0      994.81      986.45     11.41 o 
   3  10   0      266.38      253.66     13.96 o 
   4  10   0       16.01       29.76      7.74 o 
   5  10   0      311.62      388.41     13.98 o 
   6  10   0        6.02        4.33     13.95 o 
   7  10   0       38.48       53.08     20.35 o 
   1  11   0      315.57      291.70      8.45 o 
   2  11   0      161.91      277.81      7.14 o 
   3  11   0      723.87      706.68     12.76 o 
   4  11   0       75.48      104.55      7.73 o 
   5  11   0       67.10      105.81      9.27 o 
   6  11   0        0.51      -11.84     11.31 o 
   7  11   0        4.21      -10.41     13.53 o 
   0  12   0     7393.69     7216.94     94.34 o 
   1  12   0     4318.71     4471.04     42.11 o 
   2  12   0     9823.38    10176.15     92.50 o 
   3  12   0      238.59      276.67      8.05 o 
   4  12   0     1748.75     1638.04     23.50 o 
   5  12   0       11.82       -0.47      8.47 o 
   6  12   0        4.99       17.33     12.72 o 
   7  12   0        0.01        3.63     13.96 o 
   1  13   0     5718.19     5911.18     54.90 o 
   2  13   0     3245.68     3339.93     33.20 o 
   3  13   0     1146.31     1147.50     17.16 o 
   4  13   0      674.21      671.24     13.23 o 
   5  13   0       39.28       20.37     10.42 o 
   6  13   0        3.15       -9.87     11.20 o 
   7  13   0        0.09       -3.72     15.13 o 
   0  14   0     5757.06     5421.23     64.82 o 
   1  14   0      902.59      947.97     12.18 o 
   2  14   0     2290.83     2268.75     24.16 o 
   3  14   0      400.71      364.41     12.19 o 
   4  14   0       28.62       42.21      7.43 o 
   5  14   0      184.29      136.78     11.66 o 
   6  14   0       16.71       18.06     13.25 o 
   1  15   0      363.00      526.78      9.02 o 
   2  15   0      291.51      255.16      7.92 o 
   3  15   0       71.31       96.33      7.21 o 
   4  15   0     1037.18      942.80     25.70 o 
   5  15   0      421.53      463.29     27.65 o 
   6  15   0       10.98       11.49     11.67 o 
   0  16   0     2405.20     2209.03     29.65 o 
   1  16   0     2962.00     3021.39     30.47 o 
   2  16   0       21.47       16.28      4.83 o 
   3  16   0       33.38       26.49      6.59 o 
   4  16   0      345.31      374.13     13.17 o 
   5  16   0       29.75       51.21     10.58 o 
   6  16   0        0.06       18.90     12.42 o 
   1  17   0        5.20        7.28      4.24 o 
   2  17   0      904.44      831.26     12.49 o 
   3  17   0      657.43      699.94     18.36 o 
   4  17   0      246.32      246.22     13.67 o 
   5  17   0      432.54      525.68     41.16 o 
   6  17   0       15.55        8.99     13.44 o 
   0  18   0     3866.05     3596.31     54.22 o 
   1  18   0     3682.78     3730.80     37.06 o 
   2  18   0      613.66      570.67     10.70 o 
   3  18   0      758.75      636.08     17.35 o 
   4  18   0      116.97      141.36     11.16 o 
   5  18   0        0.30       24.96     10.90 o 
   6  18   0       25.01      -14.34     12.34 o 
   1  19   0       12.62       28.96      5.08 o 
   2  19   0      196.69      199.36     10.56 o 
   3  19   0       17.10       37.10      9.28 o 
   4  19   0       87.83      103.01     10.86 o 
   5  19   0       64.94       43.61     12.28 o 
   6  19   0        5.35       21.29     14.57 o 
   0  20   0     1037.73      952.09     17.09 o 
   1  20   0     2330.44     2375.72     25.95 o 
   2  20   0      664.21      676.51     16.62 o 
   3  20   0      259.70      262.09     13.47 o 
   4  20   0       29.72       33.00     10.49 o 
   5  20   0       40.17       63.25     12.26 o 
   6  20   0       16.08       15.01     19.96 o 
   1  21   0        1.27       16.29      5.76 o 
   2  21   0      412.62      389.41     13.59 o 
   3  21   0      110.13      128.82     12.09 o 
   4  21   0       62.28       75.32     11.70 o 
   5  21   0       60.72      102.35     13.13 o 
   6  21   0       26.95       24.68     14.17 o 
   0  22   0      807.28      648.73     14.70 o 
   1  22   0     2702.75     2693.37     33.52 o 
   2  22   0       75.13       61.61      8.78 o 
   3  22   0      211.01      205.50     13.45 o 
   4  22   0        2.02        9.75     11.11 o 
   5  22   0        3.61      -11.40     12.43 o 
   6  22   0       17.64        5.38     15.63 o 
   1  23   0      159.35      172.63      9.44 o 
   2  23   0      276.49      262.25     11.49 o 
   3  23   0       71.62      100.70     12.52 o 
   4  23   0      223.29      224.31     14.18 o 
   5  23   0        0.18        4.13     13.30 o 
   6  23   0        0.83       12.02     14.02 o 
   0  24   0      115.97       88.59     11.95 o 
   1  24   0      956.74     1027.90     18.33 o 
   2  24   0      282.07      268.95     13.98 o 
   3  24   0      220.39      260.50     15.01 o 
   4  24   0       37.35       45.37     11.90 o 
   5  24   0        0.31        4.33     12.60 o 
   6  24   0       14.11        2.33     14.46 o 
   1  25   0        0.12        9.56      8.59 o 
   2  25   0      316.07      338.70     17.09 o 
   3  25   0       25.50       50.82     12.88 o 
   4  25   0       67.05      121.33     14.76 o 
   5  25   0        5.38        8.32     13.62 o 
   0  26   0      249.59      195.87     23.14 o 
   1  26   0     2633.76     2603.80     45.41 o 
   2  26   0       25.32       26.44      9.95 o 
   3  26   0      248.94      239.48     16.11 o 
   4  26   0        2.06       18.60     12.70 o 
   5  26   0        0.06       -3.76     13.80 o 
   1  27   0       37.37       71.61     13.05 o 
   2  27   0      405.76      396.60     14.51 o 
   3  27   0       28.53       34.96     13.55 o 
   4  27   0      146.67      175.96     14.36 o 
   5  27   0        0.23        1.57     13.27 o 
   0  28   0       47.32       81.25     22.60 o 
   1  28   0      245.15      243.69     14.32 o 
   2  28   0        1.78       -7.66     10.21 o 
   3  28   0      149.51      115.74     15.20 o 
   4  28   0       11.35       40.17     13.79 o 
   5  28   0        1.52       20.42     14.16 o 
   1  29   0       27.28       46.29     16.95 o 
   2  29   0      339.40      362.24     28.26 o 
   3  29   0       28.73       64.41     14.77 o 
   4  29   0      103.80       99.40     17.19 o 
   5  29   0        0.38       26.81     15.50 o 
   0  30   0       39.16       66.72     25.29 o 
   1  30   0     1768.55     1715.17     41.47 o 
   2  30   0       10.09        0.82     13.53 o 
   3  30   0      206.55      185.68     18.16 o 
   4  30   0       13.79       44.77     14.00 o 
   5  30   0        8.13        2.11     15.33 o 
   1  31   0        3.44        5.19     17.76 o 
   2  31   0       90.39      107.45     15.76 o 
   3  31   0        8.05       -0.79     15.29 o 
   4  31   0       64.41       93.58     14.99 o 
   0  32   0        5.87       45.74     26.91 o 
   1  32   0      451.55      424.20     25.84 o 
   2  32   0        0.11      -18.80     15.04 o 
   3  32   0       35.51       37.91     18.70 o 
   4  32   0        3.39        3.96     14.70 o 
   1  33   0       19.34       46.98     19.59 o 
   2  33   0       70.95       79.40     22.03 o 
   3  33   0       33.13        9.22     16.40 o 
   4  33   0       84.49      121.49     16.56 o 
   0  34   0       20.83       25.29     27.98 o 
   1  34   0      605.19      609.67     41.43 o 
   2  34   0        0.37       10.76     23.68 o 
   3  34   0       90.21       87.67     17.50 o 
   4  34   0        0.32        3.82     23.96 o 
   1  35   0        5.11       33.35     22.41 o 
   2  35   0       93.58      131.66     24.82 o 
   3  35   0       18.38        9.44     17.43 o 
   0  36   0        1.22       20.45     31.75 o 
   1  36   0      223.79      233.33     25.10 o 
   2  36   0       49.68       44.34     33.36 o 
   3  36   0       21.74       13.24     22.35 o 
   1  37   0       39.41       37.94     22.83 o 
   2  37   0       18.74       -3.97     25.02 o 
   3  37   0        1.72       14.53     32.82 o 
   0  38   0       42.85       70.49     34.98 o 
   1  38   0      162.87      196.31     24.92 o 
   2  38   0       43.25       19.31     24.05 o 
   1  39   0        3.53       12.65     33.09 o 
   2  39   0       51.46       97.25     30.13 o 
   0  40   0       31.28      -29.60     31.75 o 
   1  40   0      116.24      130.89     27.32 o 
  -7   0   1        4.22       -6.50     27.71 o 
  -5   0   1       24.56       10.88     10.48 o 
  -3   0   1     4338.78     4186.59     60.66 o 
  -1   0   1    28140.35    26974.21    328.15 o 
   1   0   1     8360.36     8475.10     97.09 o 
   3   0   1      497.78      553.12     13.43 o 
   5   0   1       35.26       55.17     10.52 o 
   7   0   1        7.30       20.66     16.67 o 
  -7   1   1       11.30       11.97     17.01 o 
  -6   1   1       41.39       52.55      9.45 o 
  -5   1   1        2.72       -9.84      6.56 o 
  -4   1   1      374.70      389.20      9.40 o 
  -3   1   1       48.88       74.16      4.33 o 
  -2   1   1     1138.58      924.06      9.92 o 
  -1   1   1     3121.00     3063.52     28.15 o 
   0   1   1       56.75       72.30      1.94 o 
   1   1   1      638.01      667.75      8.54 o 
   2   1   1     1982.26     1647.14     17.17 o 
   3   1   1      111.18      124.76      6.22 o 
   4   1   1      678.08      685.02     10.99 o 
   5   1   1       12.17       11.17      7.17 o 
   6   1   1       65.09       46.19      9.96 o 
   7   1   1        0.75        2.37     12.13 o 
  -7   2   1        0.34       -9.29     12.54 o 
  -6   2   1       10.06       18.02      9.13 o 
  -5   2   1        6.65       -8.36      6.79 o 
  -4   2   1       10.65       20.35      5.36 o 
  -3   2   1      678.79      699.93      9.59 o 
  -2   2   1       49.88       75.51      5.52 o 
  -1   2   1     4283.50     4274.05     35.24 o 
   0   2   1      971.43     1053.13     13.04 o 
   1   2   1     4075.54     4517.12     37.26 o 
   2   2   1      429.31      416.51      6.90 o 
   3   2   1       73.28       82.75      6.58 o 
   4   2   1        2.61       31.67      5.64 o 
   5   2   1       14.14       50.68      7.43 o 
   6   2   1       12.41       15.33      9.37 o 
   7   2   1        0.17        5.37     12.72 o 
  -7   3   1       11.09       -2.59     12.09 o 
  -6   3   1       40.50       50.46     10.26 o 
  -5   3   1        1.19       -5.15      6.77 o 
  -4   3   1      153.71      188.78      8.50 o 
  -3   3   1      135.90      188.43      6.23 o 
  -2   3   1      108.39       63.59      3.14 o 
  -1   3   1    10544.14    11014.53     93.87 o 
   0   3   1       92.37       93.97      2.50 o 
   1   3   1     1223.32     1279.30     17.86 o 
   2   3   1     6961.93     6451.52     78.06 o 
   3   3   1       48.05       96.00      5.17 o 
   4   3   1     1238.56     1212.76     15.03 o 
   5   3   1       34.93       31.41     10.03 o 
   6   3   1        3.00       21.98     10.22 o 
   7   3   1        3.22       -5.24     12.33 o 
  -7   4   1        5.37        9.99     12.78 o 
  -6   4   1       30.64       21.99      9.64 o 
  -5   4   1        0.47        0.36      6.98 o 
  -4   4   1       97.13      117.84      6.57 o 
  -3   4   1     2425.05     2325.33     25.03 o 
  -2   4   1        1.82       -1.67      2.53 o 
  -1   4   1    23281.40    23407.24    204.67 o 
   0   4   1     2341.47     2441.74     41.90 o 
   1   4   1    11098.58    11253.63    100.11 o 
   2   4   1        1.87        8.11      2.70 o 
   3   4   1     1913.82     1859.57     20.30 o 
   4   4   1       19.39       41.48      6.66 o 
   5   4   1        3.22       13.34      7.88 o 
   6   4   1        0.04        8.37      9.47 o 
   7   4   1        3.68       12.30     13.93 o 
  -7   5   1        5.46        3.27     11.56 o 
  -6   5   1        9.81       22.97      9.60 o 
  -5   5   1       59.71       54.66      7.84 o 
  -4   5   1      504.68      532.54     11.23 o 
  -3   5   1       93.35      122.64      5.34 o 
  -2   5   1      686.48      539.67      7.15 o 
  -1   5   1       56.35       70.26      3.25 o 
   0   5   1     3075.90     3113.62     32.19 o 
   1   5   1      799.81      885.57     11.22 o 
   2   5   1     2260.97     2042.40     18.76 o 
   3   5   1        8.35       29.86      4.97 o 
   4   5   1      401.37      429.75      9.38 o 
   5   5   1        5.41        6.19      7.53 o 
   6   5   1      207.82      182.66     11.98 o 
   7   5   1        2.00        2.38     14.63 o 
  -7   6   1        1.42        8.33     14.29 o 
  -6   6   1       60.48       80.56     10.18 o 
  -5   6   1       21.20       10.39      7.92 o 
  -4   6   1      108.11      113.04      6.55 o 
  -3   6   1      962.53      913.55     11.43 o 
  -2   6   1      249.11      287.70     12.42 o 
  -1   6   1     6061.79     5982.81     49.07 o 
   0   6   1     3788.58     3939.36     40.45 o 
   1   6   1     8414.45     8614.05     86.88 o 
   2   6   1      716.77      732.47      9.24 o 
   3   6   1      236.33      253.10      8.86 o 
   4   6   1      115.37      130.54      9.22 o 
   5   6   1      109.47      161.39     13.66 o 
   6   6   1       13.60       14.48      9.14 o 
   7   6   1       10.30       31.93     13.93 o 
  -7   7   1        0.72       -7.50     10.64 o 
  -6   7   1      215.22      201.45     12.15 o 
  -5   7   1       48.52       39.92      8.27 o 
  -4   7   1      678.32      652.61     11.03 o 
  -3   7   1        8.82       22.75      4.17 o 
  -2   7   1      579.63      538.99      7.99 o 
  -1   7   1      689.34      730.55      7.88 o 
   0   7   1       54.25       52.51      3.03 o 
   1   7   1      495.66      488.70      7.90 o 
   2   7   1     5200.40     4885.63     46.35 o 
   3   7   1      190.66      195.56      6.27 o 
   4   7   1      963.67      966.22     16.52 o 
   5   7   1      103.51       83.56      8.73 o 
   6   7   1       11.86      -12.93     11.30 o 
   7   7   1        3.30       -2.00     15.25 o 
  -7   8   1        0.58       -9.10     18.41 o 
  -6   8   1        4.31       -0.05      9.16 o 
  -5   8   1        0.88        7.60      7.71 o 
  -4   8   1        0.92       21.93      5.89 o 
  -3   8   1      992.79      954.90     12.93 o 
  -2   8   1      240.70      245.95      6.37 o 
  -1   8   1    10716.35    10801.76     87.56 o 
   0   8   1     1482.18     1544.94     17.57 o 
   1   8   1     8551.08     8585.90     93.12 o 
   2   8   1        5.84        7.38      3.25 o 
   3   8   1     1091.79     1089.22     13.73 o 
   4   8   1        0.43       35.87      7.58 o 
   5   8   1      259.56      175.77     10.93 o 
   6   8   1        2.50       -3.11     14.19 o 
   7   8   1        0.43       25.81     15.99 o 
  -7   9   1        5.68        3.20     15.59 o 
  -6   9   1       12.24        8.17     11.81 o 
  -5   9   1      521.19      470.59     15.10 o 
  -4   9   1      382.28      406.75     10.31 o 
  -3   9   1     1084.77     1141.05     14.57 o 
  -2   9   1      462.86      389.94      6.51 o 
  -1   9   1        9.08       12.20      2.44 o 
   0   9   1     5351.32     5340.71     48.68 o 
   1   9   1       10.06       20.43      3.45 o 
   2   9   1     2327.94     2218.41     22.83 o 
   3   9   1      439.74      401.18     10.19 o 
   4   9   1     1234.20     1284.86     22.62 o 
   5   9   1      557.76      510.30     18.02 o 
   6   9   1       93.44       87.94     15.35 o 
   7   9   1       31.09        9.48     14.70 o 
  -7  10   1        0.25       10.05     13.31 o 
  -6  10   1        9.50       -0.65     11.34 o 
  -5  10   1      455.27      428.88     14.21 o 
  -4  10   1       43.51       56.50      8.11 o 
  -3  10   1     1868.46     1761.44     18.10 o 
  -2  10   1      141.70      157.80      7.04 o 
  -1  10   1     4190.77     4076.71     34.56 o 
   0  10   1     4223.82     4661.18     48.48 o 
   1  10   1     8576.19     8650.35     88.22 o 
   2  10   1      744.21      772.16     10.58 o 
   3  10   1      316.93      339.89      8.49 o 
   4  10   1      282.53      387.87     14.45 o 
   5  10   1       22.69       41.43     10.29 o 
   6  10   1        7.98       22.37     12.36 o 
   7  10   1        1.23        2.40     13.83 o 
  -7  11   1        0.22      -15.32     14.48 o 
  -6  11   1        7.33       10.22     12.97 o 
  -5  11   1        0.88       25.33      8.61 o 
  -4  11   1      779.52      876.57     14.56 o 
  -3  11   1      122.34      138.93      5.72 o 
  -2  11   1     2230.07     2122.61     19.93 o 
  -1  11   1     1329.01     1368.21     14.49 o 
   0  11   1        7.90        5.05      2.81 o 
   1  11   1      638.62      657.74     10.82 o 
   2  11   1      621.70      487.80     17.41 o 
   3  11   1      508.25      467.52     13.71 o 
   4  11   1       41.29       77.19      8.54 o 
   5  11   1        6.68       -3.00      9.51 o 
   6  11   1        4.35      -16.04     10.98 o 
   7  11   1        0.28      -20.40     13.60 o 
  -7  12   1       13.71       -3.10     16.16 o 
  -6  12   1        0.74       -7.67     11.10 o 
  -5  12   1      271.57      244.59     17.30 o 
  -4  12   1      630.20      570.68     13.54 o 
  -3  12   1      690.24      702.15     10.26 o 
  -2  12   1     7160.88     7401.58     61.82 o 
  -1  12   1     2842.25     2694.02     26.09 o 
   0  12   1     1068.13     1162.49     13.43 o 
   1  12   1     5309.92     5383.13     56.89 o 
   2  12   1     1528.15     1689.97     18.77 o 
   3  12   1      289.05      314.26      9.20 o 
   4  12   1     1341.94     1251.23     39.22 o 
   5  12   1        0.91       -1.11     10.13 o 
   6  12   1        5.61       17.50     12.55 o 
   7  12   1        0.47       -4.56     14.11 o 
  -7  13   1        0.39        8.91     13.67 o 
  -6  13   1       40.62       67.35     13.29 o 
  -5  13   1        1.75       11.13      8.89 o 
  -4  13   1      263.37      302.58      9.96 o 
  -3  13   1      347.67      321.07      8.83 o 
  -2  13   1      118.99      110.73      4.65 o 
  -1  13   1       97.83      122.23      4.53 o 
   0  13   1      327.69      314.24      5.73 o 
   1  13   1     6153.74     6477.34     67.84 o 
   2  13   1      950.71      967.03     12.68 o 
   3  13   1     1691.72     1508.75     31.70 o 
   4  13   1      851.77      981.01     23.10 o 
   5  13   1       31.43       57.55     10.81 o 
   6  13   1       77.75      103.59     15.30 o 
  -6  14   1        0.97       12.83     16.23 o 
  -5  14   1      226.49      252.70     14.62 o 
  -4  14   1       26.68       18.91      7.33 o 
  -3  14   1      258.51      261.70     15.44 o 
  -2  14   1      783.45      779.71     13.20 o 
  -1  14   1     4136.54     4207.88     40.01 o 
   0  14   1     3282.40     3584.71     31.39 o 
   1  14   1       32.79       50.94      5.22 o 
   2  14   1     2779.43     2980.51     30.36 o 
   3  14   1       50.54       61.87      7.47 o 
   4  14   1      358.27      310.68     14.12 o 
   5  14   1       13.60       25.95     10.31 o 
   6  14   1       24.27       31.91     13.13 o 
  -6  15   1       22.89       12.21     13.35 o 
  -5  15   1       55.46       68.01     11.13 o 
  -4  15   1       76.99       63.21      9.28 o 
  -3  15   1        5.68       -0.75      5.75 o 
  -2  15   1      306.85      392.75      7.40 o 
  -1  15   1        0.24        8.07      4.47 o 
   0  15   1       40.22       41.75      3.66 o 
   1  15   1      122.85       87.49      6.02 o 
   2  15   1     1112.23      985.84     18.40 o 
   3  15   1      566.76      511.32     13.22 o 
   4  15   1      233.10      293.26     14.04 o 
   5  15   1       64.48       32.19     11.38 o 
   6  15   1       10.14       28.32     13.26 o 
  -6  16   1        6.68       12.84     11.60 o 
  -5  16   1        2.18       10.55     11.02 o 
  -4  16   1       16.07        9.85      7.47 o 
  -3  16   1      173.63      178.44      8.64 o 
  -2  16   1     1274.46     1229.50     15.71 o 
  -1  16   1     1651.48     1532.20     17.38 o 
   0  16   1     1375.41     1468.08     15.14 o 
   1  16   1     3644.48     3654.78     35.84 o 
   2  16   1       13.02       19.50      6.39 o 
   3  16   1      375.71      358.96     11.98 o 
   4  16   1      321.28      370.31     15.54 o 
   5  16   1        2.06       16.59     10.49 o 
   6  16   1       63.61      107.25     13.95 o 
  -6  17   1       13.77       12.97     12.39 o 
  -5  17   1       22.57       14.01     11.18 o 
  -4  17   1      300.80      336.61     11.08 o 
  -3  17   1      500.58      473.77     10.90 o 
  -2  17   1      494.94      509.52     10.14 o 
  -1  17   1        1.14        6.35      4.42 o 
   0  17   1      313.33      322.65      6.75 o 
   1  17   1      519.43      451.05      7.12 o 
   2  17   1      862.34      871.34     15.66 o 
   3  17   1      224.28      203.14     15.15 o 
   4  17   1      184.14      226.97     25.27 o 
   5  17   1      165.76      138.90     12.81 o 
   6  17   1        2.48        7.06     13.89 o 
  -6  18   1        1.42       -8.75     14.60 o 
  -5  18   1       29.50       27.09     11.81 o 
  -4  18   1       61.27       52.46      9.84 o 
  -3  18   1      522.57      520.48     11.51 o 
  -2  18   1      919.82      924.21     14.28 o 
  -1  18   1     2107.62     1931.61     21.24 o 
   0  18   1     2652.80     2681.55     25.15 o 
   1  18   1      530.21      483.18     11.88 o 
   2  18   1     1182.54     1176.27     18.89 o 
   3  18   1      101.80      112.60      9.55 o 
   4  18   1       42.44       31.08     16.27 o 
   5  18   1       13.94        4.79     11.26 o 
   6  18   1        0.13        0.60     14.06 o 
  -6  19   1        2.39       11.39     12.55 o 
  -5  19   1      168.84      163.25     21.57 o 
  -4  19   1       28.64       66.48     10.04 o 
  -3  19   1      133.82      122.90      7.98 o 
  -2  19   1       30.37       33.82      6.09 o 
  -1  19   1       31.63       37.40      5.23 o 
   0  19   1       44.97       49.92      4.54 o 
   1  19   1      671.16      611.59     13.16 o 
   2  19   1      179.11      198.16      9.69 o 
   3  19   1      783.38      705.87     16.18 o 
   4  19   1       72.53      118.79     28.38 o 
   5  19   1        6.13       16.75     12.28 o 
   6  19   1        2.39      -13.65     13.61 o 
  -6  20   1        3.20        7.53     14.90 o 
  -5  20   1        0.78       13.77     11.09 o 
  -4  20   1        5.34        0.39     10.01 o 
  -3  20   1      108.26      125.48      9.97 o 
  -2  20   1      793.98      788.94     13.36 o 
  -1  20   1      787.81      724.48     13.22 o 
   0  20   1     2082.01     2135.37     21.26 o 
   1  20   1     1927.72     1784.36     31.15 o 
   2  20   1      455.22      437.52     13.10 o 
   3  20   1      100.29      116.05     10.54 o 
   4  20   1        7.74       23.17     11.73 o 
   5  20   1       32.40       28.81     11.53 o 
   6  20   1       14.35       36.08     15.11 o 
  -6  21   1       19.73       29.07     13.46 o 
  -5  21   1       28.09       22.48     12.52 o 
  -4  21   1       30.72       40.80     14.40 o 
  -3  21   1      223.39      236.71     11.56 o 
  -2  21   1       17.40       36.31      6.55 o 
  -1  21   1        0.50        6.90      6.69 o 
   0  21   1       85.42      104.34      6.41 o 
   1  21   1      821.82      771.36     17.09 o 
   2  21   1      420.90      471.32     13.78 o 
   3  21   1      605.50      569.58     15.52 o 
   4  21   1       16.53       51.95     13.19 o 
   5  21   1      202.31      172.73     15.69 o 
   6  21   1       10.62       -0.16     13.56 o 
  -6  22   1        1.72        8.65     13.84 o 
  -5  22   1        0.36       -8.97     11.56 o 
  -4  22   1      140.73      102.73     11.71 o 
  -3  22   1      242.52      285.13     12.64 o 
  -2  22   1     1858.01     1768.11     25.35 o 
  -1  22   1     1589.59     1388.29     27.81 o 
   0  22   1     2128.42     2193.25     27.14 o 
   1  22   1      353.65      304.37     12.91 o 
   2  22   1      525.12      499.44     14.30 o 
   3  22   1      297.04      318.16     13.30 o 
   4  22   1       30.86        3.24     12.36 o 
   5  22   1       12.89       14.06     12.23 o 
   6  22   1       13.14       34.79     14.63 o 
  -6  23   1        7.11       39.32     15.61 o 
  -5  23   1       53.28       80.97     14.11 o 
  -4  23   1        9.63       14.28     11.35 o 
  -3  23   1      309.04      319.74     13.24 o 
  -2  23   1        9.50       21.04      8.47 o 
  -1  23   1      221.25      223.72     10.09 o 
   0  23   1       19.33       46.32      7.50 o 
   1  23   1      130.37      109.04      9.44 o 
   2  23   1       50.74       70.96      9.73 o 
   3  23   1      451.19      442.13     15.25 o 
   4  23   1       28.51       47.37     13.62 o 
   5  23   1       29.21       30.16     13.23 o 
   6  23   1        3.52       36.10     16.44 o 
  -5  24   1        1.96       12.22     13.56 o 
  -4  24   1      102.49       97.31     11.96 o 
  -3  24   1      195.06      208.30     12.08 o 
  -2  24   1      912.55      913.06     21.13 o 
  -1  24   1      475.44      390.98     13.92 o 
   0  24   1     5160.16     5085.10     66.85 o 
   1  24   1       35.45       14.98      8.68 o 
   2  24   1     1004.91      960.70     23.97 o 
   3  24   1       20.96       15.02     10.85 o 
   4  24   1       23.57       34.27     14.08 o 
   5  24   1        3.75       19.93     13.97 o 
  -5  25   1       31.07       23.08     13.02 o 
  -4  25   1       38.92       45.05     12.51 o 
  -3  25   1       31.97       65.33     11.00 o 
  -2  25   1      220.26      267.55     12.27 o 
  -1  25   1      628.50      627.95     18.37 o 
   0  25   1      125.87      202.59     12.27 o 
   1  25   1      124.08      111.31      9.63 o 
   2  25   1       38.90       60.97     10.06 o 
   3  25   1       51.05       78.84     12.02 o 
   4  25   1       18.32       30.87     16.03 o 
   5  25   1      215.84      246.27     16.03 o 
  -5  26   1       21.29       11.88     14.35 o 
  -4  26   1       17.42       24.02     12.21 o 
  -3  26   1       36.33       20.22     10.94 o 
  -2  26   1     1000.27      925.42     31.30 o 
  -1  26   1      395.61      456.97     21.53 o 
   0  26   1     3807.62     3686.29     51.89 o 
   1  26   1        4.80       21.58      9.27 o 
   2  26   1     1002.38      862.52     19.88 o 
   3  26   1        9.91        7.24     11.22 o 
   4  26   1       21.57       -8.84     14.07 o 
   5  26   1        6.56       15.65     13.50 o 
  -5  27   1       13.81       11.71     13.46 o 
  -4  27   1       42.73       58.35     12.99 o 
  -3  27   1      185.34      177.53     13.44 o 
  -2  27   1       26.41       26.35     12.29 o 
  -1  27   1        0.78      -16.10     10.73 o 
   0  27   1     1492.56     1414.14     50.58 o 
   1  27   1      736.58      678.68     19.15 o 
   2  27   1      155.88      147.11     13.81 o 
   3  27   1      497.24      532.65     18.00 o 
   4  27   1        5.77        4.74     15.51 o 
   5  27   1        9.95       17.55     14.84 o 
  -5  28   1        3.30       17.62     15.15 o 
  -4  28   1       60.99       50.06     13.73 o 
  -3  28   1       15.58        9.95     13.83 o 
  -2  28   1       95.63       83.17     13.62 o 
  -1  28   1        3.24       27.33     15.76 o 
   0  28   1       24.37       67.46     16.24 o 
   1  28   1      117.23      122.13     11.07 o 
   2  28   1       59.35       77.64     11.78 o 
   3  28   1        5.57       17.41     12.32 o 
   4  28   1        8.20       -2.49     15.09 o 
   5  28   1       19.60       36.64     14.96 o 
  -5  29   1       22.23       26.69     15.81 o 
  -4  29   1        1.27       17.36     13.48 o 
  -3  29   1      222.86      198.48     16.95 o 
  -2  29   1        0.03       24.42     13.05 o 
  -1  29   1      254.83      192.90     19.59 o 
   0  29   1      170.92      129.42     19.37 o 
   1  29   1      361.60      402.67     19.03 o 
   2  29   1       49.47       12.82     11.28 o 
   3  29   1      532.30      522.85     21.18 o 
   4  29   1        1.34        9.45     15.04 o 
   5  29   1        1.13        1.91     14.30 o 
  -5  30   1        0.62       13.27     14.75 o 
  -4  30   1       49.16       37.28     13.67 o 
  -3  30   1       40.24       49.39     14.96 o 
  -2  30   1      978.04      909.98     40.83 o 
  -1  30   1      179.24      177.49     20.50 o 
   0  30   1      911.72      882.48     46.55 o 
   1  30   1       16.03       10.51     16.90 o 
   2  30   1      147.83      156.54     14.91 o 
   3  30   1        8.15       -6.60     13.00 o 
   4  30   1       21.70       -2.69     16.64 o 
  -4  31   1        5.78      -10.11     16.23 o 
  -3  31   1       30.85       67.20     15.82 o 
  -2  31   1        4.04       21.05     14.19 o 
  -1  31   1        0.11       -4.84     17.76 o 
   0  31   1        0.99       20.79     32.29 o 
   1  31   1      113.06      131.30     19.57 o 
   2  31   1        1.76        2.21     11.50 o 
   3  31   1      103.93      128.20     23.49 o 
   4  31   1        0.11      -26.22     17.48 o 
  -4  32   1       14.93       -1.87     19.98 o 
  -3  32   1        0.46        5.60     19.48 o 
  -2  32   1      199.62      248.98     50.31 o 
  -1  32   1        8.16        4.26     18.43 o 
   0  32   1      641.14      605.31     30.67 o 
   1  32   1       32.50       32.11     19.77 o 
   2  32   1      238.16      225.57     26.15 o 
   3  32   1        0.41      -21.09     14.06 o 
   4  32   1        0.80        5.22     18.56 o 
  -4  33   1        2.61        3.73     26.12 o 
  -3  33   1       38.97       73.15     17.56 o 
  -2  33   1        0.10      -10.08     20.54 o 
  -1  33   1        0.50       -7.90     28.52 o 
   0  33   1       14.64        3.60     21.79 o 
   1  33   1      227.93      258.68     23.40 o 
   2  33   1        0.38        8.54     16.05 o 
   3  33   1      200.12      253.45     27.65 o 
   4  33   1        0.04        6.91     17.57 o 
  -4  34   1       21.03       18.49     17.25 o 
  -3  34   1        1.12       19.03     17.49 o 
  -2  34   1      314.72      306.19     25.08 o 
  -1  34   1        1.87       10.38     19.91 o 
   0  34   1      542.22      575.23     40.90 o 
   1  34   1        7.96      -10.18     19.97 o 
   2  34   1      150.86      172.87     25.13 o 
   3  34   1        0.27      -19.69     29.73 o 
   4  34   1        9.09        7.11     17.39 o 
  -3  35   1       57.51       65.52     24.49 o 
  -2  35   1        8.40       22.77     21.12 o 
  -1  35   1        0.64      -15.98     20.50 o 
   0  35   1        9.06       23.91     19.99 o 
   1  35   1       63.58      112.46     22.96 o 
   2  35   1       10.72      -10.64     23.34 o 
   3  35   1       78.46       95.62     25.02 o 
  -3  36   1        0.23      -10.15     27.71 o 
  -2  36   1      224.52      228.98     45.20 o 
  -1  36   1       41.92        7.43     22.36 o 
   0  36   1      386.63      370.48     26.82 o 
   1  36   1       37.46        9.57     21.88 o 
   2  36   1      111.62       82.73     23.96 o 
   3  36   1        0.57      -16.68     18.31 o 
  -3  37   1       23.31       -8.09     43.86 o 
  -2  37   1        1.09        2.26     22.64 o 
  -1  37   1       26.83       62.13     22.20 o 
   0  37   1        6.09       45.35     20.89 o 
   1  37   1       83.28       92.45     23.89 o 
   2  37   1       22.81        2.36     23.94 o 
   3  37   1       83.12       93.66     27.27 o 
  -2  38   1      147.98      125.25     26.66 o 
  -1  38   1       52.27       50.80     23.96 o 
   0  38   1      163.33      160.80     25.84 o 
   1  38   1       50.02       54.08     21.69 o 
   2  38   1      132.33      130.17     26.22 o 
  -2  39   1       48.50       91.00     67.26 o 
  -1  39   1        7.74       -9.69     22.62 o 
   0  39   1       20.10       48.29     40.09 o 
   1  39   1       85.48       92.91     27.71 o 
   2  39   1       14.52      -16.99     24.56 o 
  -1  40   1        3.14       23.24     24.65 o 
   0  40   1      162.83      154.34     27.96 o 
   1  40   1       70.57       69.34     33.90 o 
  -6   0   2       22.12       38.17     13.33 o 
  -4   0   2      655.48      623.68     18.90 o 
  -2   0   2     4633.92     4468.96     53.84 o 
   0   0   2    19512.86    19444.38    379.90 o 
   2   0   2     7105.73     7513.08     88.10 o 
   4   0   2       78.30       68.11      8.68 o 
   6   0   2       66.51       20.12     14.82 o 
  -7   1   2       32.86       11.84     12.43 o 
  -6   1   2       15.20       -0.25      8.58 o 
  -5   1   2       80.45      100.26      7.99 o 
  -4   1   2      238.52      273.48      8.11 o 
  -3   1   2      469.06      443.57     10.79 o 
  -2   1   2      439.74      464.14     12.43 o 
  -1   1   2     1244.85     1451.24     13.42 o 
   0   1   2    26734.97    27232.27    263.45 o 
   1   1   2     4671.80     4271.47     39.22 o 
   2   1   2     4401.44     4736.16     40.30 o 
   3   1   2     1321.36     1139.40     13.17 o 
   4   1   2       68.48       87.93      6.25 o 
   5   1   2      646.33      564.82     12.16 o 
   6   1   2       17.10       11.57     10.71 o 
   7   1   2        9.37       -6.76     12.53 o 
  -7   2   2       32.93       31.46     13.65 o 
  -6   2   2        9.02       -7.66      9.12 o 
  -5   2   2        4.01        3.48      7.03 o 
  -4   2   2      362.02      321.55      9.29 o 
  -3   2   2     2620.64     2621.70     24.78 o 
  -2   2   2     4633.53     4458.76     38.11 o 
  -1   2   2    52400.30    52404.33    501.35 o 
   0   2   2    16937.44    17574.02    153.90 o 
   1   2   2     2967.08     3179.61     36.06 o 
   2   2   2     1724.85     1820.12     19.05 o 
   3   2   2      415.35      529.54      9.48 o 
   4   2   2        2.83       13.39      6.26 o 
   5   2   2      122.34      126.32      8.30 o 
   6   2   2        5.49       12.33     10.38 o 
   7   2   2        7.73        7.23     16.69 o 
  -7   3   2        0.19        5.52     11.26 o 
  -6   3   2        4.39       21.49      9.38 o 
  -5   3   2       84.47      101.62      8.65 o 
  -4   3   2      150.20      179.48     10.15 o 
  -3   3   2      234.26      229.85      6.51 o 
  -2   3   2     2420.32     2482.35     22.48 o 
  -1   3   2      506.92      652.08      9.10 o 
   0   3   2     1842.62     1985.60     19.15 o 
   1   3   2     5701.17     5413.36     49.21 o 
   2   3   2        8.18       31.96      3.56 o 
   3   3   2     1531.84     1519.63     17.83 o 
   4   3   2      171.70      184.51      8.01 o 
   5   3   2        8.11       40.32      8.72 o 
   6   3   2        7.75       10.34      9.91 o 
   7   3   2        0.13       16.71     16.35 o 
  -7   4   2        4.16       11.21     15.92 o 
  -6   4   2        3.17       -3.28      9.41 o 
  -5   4   2        5.94       22.02      7.41 o 
  -4   4   2      223.22      195.68      7.37 o 
  -3   4   2       37.16       52.23      4.69 o 
  -2   4   2     3826.02     3616.92     31.52 o 
  -1   4   2      541.51      574.75      8.39 o 
   0   4   2     4210.03     4263.47     43.56 o 
   1   4   2       13.07       29.91      2.41 o 
   2   4   2      938.79     1080.66     14.32 o 
   3   4   2      279.10      328.73     10.65 o 
   4   4   2        0.53       24.58      6.23 o 
   5   4   2      104.58      102.01      9.17 o 
   6   4   2      147.87      197.18     11.80 o 
   7   4   2       21.25       53.15     15.38 o 
  -7   5   2        8.80        7.85     11.89 o 
  -6   5   2       20.41        8.54      9.39 o 
  -5   5   2      134.20      169.72      9.01 o 
  -4   5   2      305.98      317.06      9.22 o 
  -3   5   2       68.17       69.26      5.15 o 
  -2   5   2     1210.00     1174.35     12.40 o 
  -1   5   2       79.03      100.38      3.36 o 
   0   5   2     1194.02     1338.02     12.42 o 
   1   5   2      630.84      510.27      6.72 o 
   2   5   2     1830.44     1765.57     18.78 o 
   3   5   2     3397.42     3302.98     30.05 o 
   4   5   2       50.26       46.92      6.58 o 
   5   5   2      213.03      221.81     11.46 o 
   6   5   2      135.74      105.29     12.91 o 
   7   5   2        1.79       10.90     17.54 o 
  -7   6   2        0.90        7.94     11.43 o 
  -6   6   2       42.49       41.63     10.26 o 
  -5   6   2        0.09        6.96      7.44 o 
  -4   6   2      181.85      200.95      7.60 o 
  -3   6   2       52.69       57.32      4.95 o 
  -2   6   2     2810.77     2662.39     25.85 o 
  -1   6   2      948.44      975.71      9.99 o 
   0   6   2     3930.95     4001.19     33.63 o 
   1   6   2      185.08      212.00      4.55 o 
   2   6   2       11.24       21.17      3.51 o 
   3   6   2       29.08       54.21      4.99 o 
   4   6   2       19.25       41.17      8.05 o 
   5   6   2       24.55       21.07      8.35 o 
   6   6   2        8.18       39.61     12.04 o 
   7   6   2       17.02       32.74     18.62 o 
  -7   7   2       21.49       23.48     11.61 o 
  -6   7   2        0.22        9.69      9.77 o 
  -5   7   2       57.78       89.45      8.46 o 
  -4   7   2        4.27       16.30      5.72 o 
  -3   7   2      499.24      472.95      8.52 o 
  -2   7   2      131.19      204.84      5.88 o 
  -1   7   2      165.29      224.14      5.25 o 
   0   7   2      164.09      169.10      6.56 o 
   1   7   2     9144.23     8958.40     73.14 o 
   2   7   2      153.05      143.06      4.85 o 
   3   7   2     1487.06     1429.45     17.42 o 
   4   7   2       94.79       64.63      7.65 o 
   5   7   2       39.44       78.18     25.66 o 
   6   7   2        6.85       30.46     14.05 o 
   7   7   2        0.61      -10.44     15.66 o 
  -7   8   2        3.42       12.62     17.94 o 
  -6   8   2       37.97       46.99     10.26 o 
  -5   8   2       26.04       20.30      8.36 o 
  -4   8   2      217.59      215.76      8.47 o 
  -3   8   2      570.24      527.19      9.79 o 
  -2   8   2     2560.08     2520.19     23.13 o 
  -1   8   2      273.35      292.74      5.21 o 
   0   8   2     2593.44     2646.62     23.14 o 
   1   8   2      959.88     1135.75     12.82 o 
   2   8   2     1376.67     1496.15     14.81 o 
   3   8   2      324.26      314.61      9.02 o 
   4   8   2        2.06       11.99      8.70 o 
   5   8   2       90.73      113.07     15.74 o 
   6   8   2        9.86       59.94     14.89 o 
   7   8   2       21.75       12.09     14.19 o 
  -7   9   2        1.62        4.21     14.31 o 
  -6   9   2        6.27        4.43     11.82 o 
  -5   9   2       20.52        4.55      8.27 o 
  -4   9   2       64.63       90.67      7.62 o 
  -3   9   2       18.23       18.23      5.10 o 
  -2   9   2       39.26       46.52      6.70 o 
  -1   9   2      102.68      121.84      3.80 o 
   0   9   2      412.65      472.76      6.32 o 
   1   9   2      602.99      522.38      9.59 o 
   2   9   2      479.53      411.79      6.45 o 
   3   9   2     1559.33     1574.67     24.50 o 
   4   9   2        1.77        7.00      7.75 o 
   5   9   2      322.29      361.17     13.84 o 
   6   9   2        1.87       -8.14     11.80 o 
   7   9   2        7.06       13.26     14.04 o 
  -7  10   2        4.76       -6.57     11.98 o 
  -6  10   2        3.06        6.81     11.38 o 
  -5  10   2       57.06       91.56     10.74 o 
  -4  10   2      551.98      500.99     11.44 o 
  -3  10   2       17.40       26.27      4.93 o 
  -2  10   2     4867.45     4647.96     40.11 o 
  -1  10   2     1576.19     1693.42     16.24 o 
   0  10   2     4394.78     4153.21     46.69 o 
   1  10   2       21.20       24.51      3.29 o 
   2  10   2      330.43      383.59     11.91 o 
   3  10   2      191.08      209.88      7.36 o 
   4  10   2       62.32      102.84     10.66 o 
   5  10   2        9.22        0.77     10.21 o 
   6  10   2       40.08       70.60     13.44 o 
   7  10   2        1.23      -28.31     18.87 o 
  -7  11   2        3.30        9.83     13.46 o 
  -6  11   2       20.90       17.77     10.92 o 
  -5  11   2      161.93      240.03     18.14 o 
  -4  11   2        6.98       22.13      7.28 o 
  -3  11   2      527.97      532.67     10.24 o 
  -2  11   2      465.60      555.19      8.45 o 
  -1  11   2        1.49       23.86      6.24 o 
   0  11   2      174.11      180.49      4.98 o 
   1  11   2     5454.09     5476.95     50.94 o 
   2  11   2     2000.03     1968.53     18.71 o 
   3  11   2     1160.34     1158.28     15.38 o 
   4  11   2     1284.01     1146.08     24.96 o 
   5  11   2        2.34        1.39      9.80 o 
   6  11   2       71.13       65.28     12.86 o 
  -6  12   2       62.29       34.15     12.89 o 
  -5  12   2        0.48       16.66      8.30 o 
  -4  12   2       28.93       48.70      7.63 o 
  -3  12   2      245.56      255.51      7.38 o 
  -2  12   2     1342.06     1265.94     13.87 o 
  -1  12   2      606.21      647.00      8.49 o 
   0  12   2     4701.48     4652.03     43.61 o 
   1  12   2       11.97       17.24      3.59 o 
   2  12   2     2084.33     2222.83     20.84 o 
   3  12   2       28.54       82.74      8.16 o 
   4  12   2     1015.54      887.68     17.95 o 
   5  12   2       23.76       30.31     12.48 o 
   6  12   2       35.65       19.62     12.35 o 
  -6  13   2        0.20       -4.74     10.60 o 
  -5  13   2      310.53      361.65     16.57 o 
  -4  13   2      393.35      410.91     11.23 o 
  -3  13   2      104.04      140.92      6.23 o 
  -2  13   2      432.01      467.42     12.48 o 
  -1  13   2      211.98      226.94      5.84 o 
   0  13   2      728.15      809.68     10.57 o 
   1  13   2     2458.28     2308.26     23.82 o 
   2  13   2      526.81      456.13     13.75 o 
   3  13   2     3204.05     3135.88     37.99 o 
   4  13   2        3.04       16.90      9.07 o 
   5  13   2       53.31       62.91     13.58 o 
   6  13   2       25.59       44.88     16.31 o 
  -6  14   2        0.31        1.08     10.10 o 
  -5  14   2      621.16      564.28     14.42 o 
  -4  14   2       80.73       99.11      8.23 o 
  -3  14   2     1261.56     1281.99     17.05 o 
  -2  14   2     1423.59     1370.90     15.10 o 
  -1  14   2     2152.40     2231.38     21.23 o 
   0  14   2      851.15      742.45     10.11 o 
   1  14   2     9332.78    10157.07     92.31 o 
   2  14   2       76.68       91.58      6.89 o 
   3  14   2     1796.01     1660.47     23.89 o 
   4  14   2        1.25        9.17      9.30 o 
   5  14   2        0.39       -3.41     16.40 o 
   6  14   2       15.19       30.17     13.12 o 
  -6  15   2       66.23       50.97     13.56 o 
  -5  15   2        4.33       29.13      8.97 o 
  -4  15   2      179.76      174.53      9.40 o 
  -3  15   2        3.71       24.78      6.34 o 
  -2  15   2     1437.02     1453.76     15.90 o 
  -1  15   2       62.01       89.36      4.88 o 
   0  15   2     2311.90     2496.60     25.43 o 
   1  15   2      512.00      419.51      8.34 o 
   2  15   2      740.84      613.25     13.04 o 
   3  15   2      297.52      343.00     17.85 o 
   4  15   2       65.15       91.59      9.92 o 
   5  15   2      141.64      144.80     22.08 o 
   6  15   2        4.94      -16.29     13.27 o 
  -6  16   2        0.03       20.25     11.92 o 
  -5  16   2       25.02       22.39      9.49 o 
  -4  16   2       96.75      101.48      8.65 o 
  -3  16   2      864.34      844.17     13.92 o 
  -2  16   2     1419.20     1296.25     14.86 o 
  -1  16   2      985.93     1014.27     12.23 o 
   0  16   2     4916.24     4744.50     50.90 o 
   1  16   2      738.63      710.29     10.82 o 
   2  16   2      349.69      400.71     12.05 o 
   3  16   2       78.86      102.42      9.20 o 
   4  16   2      157.14      196.26     15.34 o 
   5  16   2      133.72      186.78     28.30 o 
   6  16   2        7.60        9.47     13.81 o 
  -6  17   2       71.02       49.51     14.30 o 
  -5  17   2        0.88       20.76      9.40 o 
  -4  17   2       20.89       43.23      9.00 o 
  -3  17   2      103.40      122.87      7.80 o 
  -2  17   2      124.05      196.29      8.78 o 
  -1  17   2       88.43      102.13      5.32 o 
   0  17   2       73.71       73.66      4.79 o 
   1  17   2      133.08      106.38      7.88 o 
   2  17   2     1103.23     1015.76     17.67 o 
   3  17   2        6.04       12.28      8.13 o 
   4  17   2     1912.66     1653.15     26.40 o 
   5  17   2       42.90       79.61     14.97 o 
   6  17   2       99.06       61.59     14.02 o 
  -6  18   2        6.30       14.37     12.63 o 
  -5  18   2       99.63       94.00     14.06 o 
  -4  18   2      170.50      177.08      9.89 o 
  -3  18   2       25.37       19.04      7.03 o 
  -2  18   2      436.43      402.23     10.18 o 
  -1  18   2     1976.72     1991.78     20.25 o 
   0  18   2      433.34      415.40     13.36 o 
   1  18   2      641.55      607.26     17.71 o 
   2  18   2      296.29      318.53     11.48 o 
   3  18   2        1.22        0.72      8.59 o 
   4  18   2      232.59      288.38     17.54 o 
   5  18   2       67.80       26.51     14.18 o 
   6  18   2       56.34       79.31     15.38 o 
  -6  19   2       48.53       38.58     13.90 o 
  -5  19   2        8.30       13.95     11.94 o 
  -4  19   2      102.33      122.53      9.78 o 
  -3  19   2        2.49       22.53      7.85 o 
  -2  19   2       42.65       34.84      6.43 o 
  -1  19   2      130.50      162.05      7.87 o 
   0  19   2      715.69      680.21     13.28 o 
   1  19   2      402.64      368.49     15.64 o 
   2  19   2     1326.12     1233.35     22.45 o 
   3  19   2      252.39      316.92     19.65 o 
   4  19   2      112.84      115.68     11.84 o 
   5  19   2       86.54      156.10     17.77 o 
   6  19   2        3.43       12.98     14.99 o 
  -6  20   2        2.47       12.28     13.53 o 
  -5  20   2       58.37       53.19     14.76 o 
  -4  20   2       10.29       20.11     10.45 o 
  -3  20   2      616.23      540.86     12.50 o 
  -2  20   2      457.89      428.58     10.70 o 
  -1  20   2     2166.53     2190.03     22.20 o 
   0  20   2     1238.86     1130.88     17.61 o 
   1  20   2      994.34      988.94     17.36 o 
   2  20   2        2.11        4.52      7.98 o 
   3  20   2       28.20       13.63      9.55 o 
   4  20   2        3.31       11.03     10.99 o 
   5  20   2       36.93       53.28     15.42 o 
   6  20   2       31.81       39.08     14.09 o 
  -6  21   2        2.48        6.48     13.51 o 
  -5  21   2       32.38       51.60     13.30 o 
  -4  21   2       10.92        2.21     10.52 o 
  -3  21   2       25.77       48.97      8.09 o 
  -2  21   2       38.90       55.06      7.26 o 
  -1  21   2       91.98      118.78      7.16 o 
   0  21   2      127.88      136.29      8.24 o 
   1  21   2      309.18      324.59     16.54 o 
   2  21   2      477.87      434.67     13.83 o 
   3  21   2      130.25      173.84     11.67 o 
   4  21   2      182.91      159.59     13.83 o 
   5  21   2        2.67        5.68     14.05 o 
   6  21   2        0.92      -15.67     16.70 o 
  -6  22   2        2.05        2.12     14.56 o 
  -5  22   2        0.65        3.11     12.78 o 
  -4  22   2        6.39       16.65     11.08 o 
  -3  22   2      261.23      266.27     16.17 o 
  -2  22   2       22.43       26.97      7.18 o 
  -1  22   2     1819.55     1862.38     22.34 o 
   0  22   2      100.43       90.88     10.50 o 
   1  22   2      803.25      833.40     17.18 o 
   2  22   2      228.01      212.08     17.07 o 
   3  22   2       33.96       27.47      9.65 o 
   4  22   2        3.32        3.04     11.01 o 
   5  22   2        2.65       10.34     14.38 o 
   6  22   2        8.46       47.85     16.27 o 
  -5  23   2        0.45       17.58     13.54 o 
  -4  23   2       25.38       29.30     10.99 o 
  -3  23   2        1.07        9.87      9.88 o 
  -2  23   2        0.25       -0.02      7.18 o 
  -1  23   2      108.73      134.10      9.31 o 
   0  23   2      433.60      446.23     15.44 o 
   1  23   2      195.24      175.54     11.34 o 
   2  23   2      892.09      843.07     18.09 o 
   3  23   2      142.19      167.08     12.32 o 
   4  23   2      128.37      104.88     12.72 o 
   5  23   2        6.32        4.41     16.20 o 
  -5  24   2        7.41        9.38     12.69 o 
  -4  24   2       52.62       46.81     12.42 o 
  -3  24   2      265.43      253.15     13.23 o 
  -2  24   2      283.19      281.20     12.00 o 
  -1  24   2     1436.56     1465.48     22.59 o 
   0  24   2      285.03      314.51     21.75 o 
   1  24   2      614.91      610.44     21.75 o 
   2  24   2        7.10       17.84     10.27 o 
   3  24   2        2.04        1.92     10.50 o 
   4  24   2        3.56        1.85     12.38 o 
   5  24   2        2.47        9.27     15.56 o 
  -5  25   2        1.00        0.12     14.00 o 
  -4  25   2       34.49       48.82     12.38 o 
  -3  25   2      101.45      108.75     12.10 o 
  -2  25   2       21.96       26.81     11.34 o 
  -1  25   2      131.73      182.05     11.39 o 
   0  25   2      230.36      261.14     14.16 o 
   1  25   2       53.53       66.74     10.31 o 
   2  25   2      577.59      531.68     16.18 o 
   3  25   2       23.04       52.44     11.18 o 
   4  25   2      124.08      117.84     13.95 o 
   5  25   2        8.02       47.61     16.21 o 
  -5  26   2        6.76      -18.94     12.62 o 
  -4  26   2        2.29       12.75     12.95 o 
  -3  26   2      407.67      382.66     15.45 o 
  -2  26   2        0.59      -19.08     12.72 o 
  -1  26   2     1042.83     1065.30     20.19 o 
   0  26   2        3.22       -1.64     11.38 o 
   1  26   2      691.46      637.42     16.82 o 
   2  26   2       23.29       26.59     10.94 o 
   3  26   2       65.50       56.81     12.10 o 
   4  26   2        0.11       30.53     13.55 o 
   5  26   2       22.38       23.37     16.75 o 
  -5  27   2        1.61       12.64     14.66 o 
  -4  27   2       14.52       20.91     13.01 o 
  -3  27   2       10.00       32.49     13.56 o 
  -2  27   2        1.16        2.38     12.18 o 
  -1  27   2      150.55      190.07     18.63 o 
   0  27   2       75.29       95.23     12.55 o 
   1  27   2      145.50      143.70     14.73 o 
   2  27   2      433.71      449.43     16.43 o 
   3  27   2       86.58      121.15     13.21 o 
   4  27   2      126.72      120.09     14.70 o 
   5  27   2        0.35       -7.13     18.17 o 
  -5  28   2        1.63       14.72     14.67 o 
  -4  28   2        7.07       15.96     15.56 o 
  -3  28   2      144.00      154.08     26.93 o 
  -2  28   2       33.25        0.27     12.69 o 
  -1  28   2     1446.25     1428.39     37.13 o 
   0  28   2        8.92       13.86     12.19 o 
   1  28   2      396.59      413.88     17.78 o 
   2  28   2        6.17       36.53     12.16 o 
   3  28   2        0.56       -4.37     13.04 o 
   4  28   2       13.83        0.65     13.63 o 
   5  28   2        1.66       -5.48     16.94 o 
  -5  29   2        0.06        7.38     14.18 o 
  -4  29   2       46.09       58.55     22.22 o 
  -3  29   2        7.75       23.31     14.89 o 
  -2  29   2        4.30       -7.20     15.77 o 
  -1  29   2      171.43      215.16     30.13 o 
   0  29   2      241.06      262.80     15.64 o 
   1  29   2       30.23       23.28     12.86 o 
   2  29   2      587.80      606.58     18.75 o 
   3  29   2        3.03        6.05     13.17 o 
   4  29   2       92.92       78.88     18.16 o 
  -4  30   2        0.08       -1.16     15.71 o 
  -3  30   2      120.96      123.70     16.82 o 
  -2  30   2       58.90       81.30     18.63 o 
  -1  30   2      211.11      243.18     22.44 o 
   0  30   2        8.21       19.10     17.87 o 
   1  30   2      356.06      339.26     17.72 o 
   2  30   2       26.89        7.21     12.30 o 
   3  30   2       93.94       86.71     26.74 o 
   4  30   2        0.98       21.04     14.42 o 
  -4  31   2       83.15      117.16     17.23 o 
  -3  31   2       67.37       80.36     16.74 o 
  -2  31   2       34.94       34.39     21.79 o 
  -1  31   2       71.64       70.14     22.87 o 
   0  31   2      249.86      242.49     22.20 o 
   1  31   2        0.01      -14.88     13.55 o 
   2  31   2      414.34      461.05     24.85 o 
   3  31   2       17.48       31.25     14.38 o 
   4  31   2       81.05       93.30     17.26 o 
  -4  32   2        2.91       11.72     18.17 o 
  -3  32   2       72.19       76.81     16.56 o 
  -2  32   2       25.61       29.57     19.53 o 
  -1  32   2      408.23      362.96     34.17 o 
   0  32   2       20.94       38.60     19.39 o 
   1  32   2      313.85      344.73     64.03 o 
   2  32   2        0.66       -6.90     12.31 o 
   3  32   2       14.84       12.86     13.71 o 
   4  32   2        0.26      -27.73     18.49 o 
  -4  33   2       15.40       13.57     18.62 o 
  -3  33   2        1.90       -4.17     15.73 o 
  -2  33   2        0.86      -26.63     20.35 o 
  -1  33   2        1.55        1.65     19.95 o 
   0  33   2      207.43      206.01     22.07 o 
   1  33   2        0.06      -11.81     19.91 o 
   2  33   2      237.62      280.75     16.92 o 
   3  33   2       25.64       -9.15     14.88 o 
   4  33   2       42.90       78.96     23.92 o 
  -3  34   2      123.60      147.57     26.37 o 
  -2  34   2        1.94       13.36     19.99 o 
  -1  34   2      265.94      263.71     31.48 o 
   0  34   2        2.74       -8.00     20.16 o 
   1  34   2      275.74      236.22     24.16 o 
   2  34   2        2.38       -6.39     16.79 o 
   3  34   2       15.67      -13.89     13.90 o 
  -3  35   2       18.37       38.55     22.41 o 
  -2  35   2        7.52       41.79     44.39 o 
  -1  35   2        9.89       -2.69     21.31 o 
   0  35   2       76.25       70.91     21.30 o 
   1  35   2        5.64        2.50     39.28 o 
   2  35   2       71.41      125.14     24.03 o 
   3  35   2        1.20       -8.36     24.39 o 
  -3  36   2      106.22      110.28     23.94 o 
  -2  36   2       44.19       48.12     23.41 o 
  -1  36   2      189.63      198.44     25.66 o 
   0  36   2       52.33       68.96     21.50 o 
   1  36   2      162.81      190.71     25.66 o 
   2  36   2        8.27       37.95     23.98 o 
   3  36   2        1.26        0.99     18.33 o 
  -2  37   2        2.35      -29.20     22.06 o 
  -1  37   2        0.13        4.13     22.24 o 
   0  37   2       50.61       72.63     23.94 o 
   1  37   2       19.69       -7.54     21.68 o 
   2  37   2       79.05      120.57     27.17 o 
  -2  38   2       17.07      -23.56     24.21 o 
  -1  38   2      199.38      164.40     25.36 o 
   0  38   2        2.73      -32.67     22.62 o 
   1  38   2       43.36       35.31     24.27 o 
   2  38   2        1.83       -7.62     31.48 o 
  -1  39   2        0.10       10.46     35.25 o 
   0  39   2        5.13       13.53     24.72 o 
   1  39   2        9.95       -1.12     33.09 o 
  -7   0   3        5.39        7.58     18.22 o 
  -5   0   3       19.84        7.15     10.92 o 
  -3   0   3      683.96      651.23     14.81 o 
  -1   0   3     3764.89     3466.62     42.24 o 
   1   0   3     2256.77     2415.24     98.20 o 
   3   0   3       37.39       59.01      8.94 o 
   5   0   3        5.57       33.06     10.94 o 
   7   0   3       23.53       24.21     25.29 o 
  -7   1   3        0.00        7.45     12.84 o 
  -6   1   3        6.73       20.34      9.90 o 
  -5   1   3       10.93        1.71      7.46 o 
  -4   1   3        1.65       -1.09      5.85 o 
  -3   1   3      383.98      411.79      8.43 o 
  -2   1   3      359.51      378.81      8.14 o 
  -1   1   3       89.99      117.85      8.90 o 
   0   1   3     1698.16     1552.57     21.91 o 
   1   1   3      749.24      778.92      8.84 o 
   2   1   3     2819.84     2745.06     30.80 o 
   3   1   3      152.17      157.50     13.59 o 
   4   1   3      429.27      432.74     11.90 o 
   5   1   3       92.77       71.09      9.04 o 
   6   1   3        1.04        4.83     13.90 o 
   7   1   3        2.43       11.96     17.97 o 
  -7   2   3       16.75       14.42     11.61 o 
  -6   2   3        2.02       10.63      8.75 o 
  -5   2   3        5.20       -1.54      7.44 o 
  -4   2   3       27.03       26.10      6.34 o 
  -3   2   3     1806.17     1640.27     17.49 o 
  -2   2   3       31.83       34.64      9.26 o 
  -1   2   3    13364.57    13048.04    122.00 o 
   0   2   3       26.32       39.38      3.83 o 
   1   2   3     1378.82     1491.47     14.35 o 
   2   2   3      143.97      166.71      7.04 o 
   3   2   3        1.02       -1.08      5.22 o 
   4   2   3       22.17       49.16      7.04 o 
   5   2   3       73.20      115.43      9.47 o 
   6   2   3        0.27       15.09     12.69 o 
   7   2   3       43.42       53.91     15.93 o 
  -7   3   3        4.85        3.11     11.78 o 
  -6   3   3       36.13       34.20     10.02 o 
  -5   3   3        1.02        4.13      7.45 o 
  -4   3   3       26.44       33.22      6.40 o 
  -3   3   3       80.73      104.23      5.44 o 
  -2   3   3     1235.07     1249.94     13.38 o 
  -1   3   3      281.15      305.57     13.76 o 
   0   3   3     2302.57     2210.19     37.61 o 
   1   3   3      859.52      895.94      9.81 o 
   2   3   3     1367.21     1232.43     16.08 o 
   3   3   3      208.62      229.26      7.42 o 
   4   3   3      646.81      648.37     14.57 o 
   5   3   3       22.32       22.42      8.41 o 
   6   3   3       24.99       -8.02     12.26 o 
   7   3   3        1.61       20.53     15.61 o 
  -7   4   3        6.71       28.22     12.67 o 
  -6   4   3        0.79        6.53     11.20 o 
  -5   4   3       43.25       34.56      7.72 o 
  -4   4   3        1.01       -3.48      6.03 o 
  -3   4   3      348.34      328.61      7.95 o 
  -2   4   3       12.52       30.83      3.72 o 
  -1   4   3     1960.80     1878.54     17.44 o 
   0   4   3      321.74      342.60      6.15 o 
   1   4   3     1247.04     1333.78     13.24 o 
   2   4   3      142.00      155.56      8.83 o 
   3   4   3      203.26      215.89      7.95 o 
   4   4   3       21.99       38.18      6.95 o 
   5   4   3       91.88      158.39     11.00 o 
   6   4   3        0.77       16.40     12.07 o 
  -7   5   3        4.59        9.72     11.55 o 
  -6   5   3        2.60       -0.14     10.06 o 
  -5   5   3        3.89        2.03      7.49 o 
  -4   5   3      204.70      226.51      8.28 o 
  -3   5   3        9.42       28.61      4.90 o 
  -2   5   3      666.86      655.09      9.05 o 
  -1   5   3      292.93      307.74      5.53 o 
   0   5   3     1061.26     1028.72     14.19 o 
   1   5   3      120.73      136.69      4.41 o 
   2   5   3     5253.38     4981.64     46.70 o 
   3   5   3        1.87       18.57      6.10 o 
   4   5   3      412.14      427.24     22.68 o 
   5   5   3       73.94       91.71     15.38 o 
   6   5   3       11.70       19.16     13.77 o 
  -7   6   3        0.01        9.28     12.85 o 
  -6   6   3        6.59       14.94     10.04 o 
  -5   6   3      132.01       99.92      8.73 o 
  -4   6   3      144.37      130.56     10.67 o 
  -3   6   3     1239.26     1160.75     14.40 o 
  -2   6   3      736.08      780.42     11.06 o 
  -1   6   3     1800.70     1723.00     16.38 o 
   0   6   3       98.01      114.97      6.80 o 
   1   6   3      739.29      766.15      9.82 o 
   2   6   3       39.58       63.12      4.44 o 
   3   6   3      131.91      133.31      6.69 o 
   4   6   3       12.46       33.95      8.13 o 
   5   6   3       10.25       40.44     14.32 o 
   6   6   3        2.05       13.88     13.68 o 
  -7   7   3        4.51        5.85     12.15 o 
  -6   7   3       76.44       96.43     11.34 o 
  -5   7   3        2.33       -1.00      7.57 o 
  -4   7   3      173.91      220.87      8.25 o 
  -3   7   3        3.38       28.61      5.08 o 
  -2   7   3      398.60      424.25      8.18 o 
  -1   7   3        1.12       10.66      3.07 o 
   0   7   3     4661.26     4630.27     39.26 o 
   1   7   3      410.75      398.92      6.86 o 
   2   7   3     2548.23     2347.87     23.97 o 
   3   7   3       73.13       59.82      7.08 o 
   4   7   3     1242.42     1239.63     20.34 o 
   5   7   3       66.50       62.21     12.46 o 
   6   7   3       78.63       73.99     13.40 o 
  -6   8   3       54.42       55.37     10.85 o 
  -5   8   3        4.31        7.03      8.67 o 
  -4   8   3        2.35       15.48      6.36 o 
  -3   8   3      183.83      189.14      7.26 o 
  -2   8   3       92.04      125.61      8.31 o 
  -1   8   3     1876.44     1882.43     17.89 o 
   0   8   3      648.39      683.30     11.71 o 
   1   8   3     1294.17     1403.13     15.32 o 
   2   8   3       17.02       26.48      3.97 o 
   3   8   3       18.89       35.43      7.40 o 
   4   8   3      473.53      508.42     15.12 o 
   5   8   3        0.63       13.12     11.79 o 
   6   8   3       61.20       69.03     12.91 o 
  -6   9   3        3.64        8.07     11.67 o 
  -5   9   3        2.11       23.31     10.25 o 
  -4   9   3       45.26       65.50      7.94 o 
  -3   9   3       12.38       49.05      5.41 o 
  -2   9   3      458.28      439.17      7.74 o 
  -1   9   3       16.80       36.35      4.29 o 
   0   9   3      801.14      773.50      9.21 o 
   1   9   3      676.28      656.00      9.04 o 
   2   9   3     2850.33     2691.29     26.92 o 
   3   9   3      164.37      144.24      8.21 o 
   4   9   3       86.31      121.35     13.90 o 
   5   9   3        2.41       27.12     12.62 o 
   6   9   3        0.19      -13.91     12.10 o 
  -6  10   3        6.78        0.82     12.10 o 
  -5  10   3      421.29      431.43     17.94 o 
  -4  10   3      114.82      104.30      8.24 o 
  -3  10   3     2505.95     2384.74     23.73 o 
  -2  10   3     1555.77     1534.87     16.16 o 
  -1  10   3     1009.17      917.23     10.86 o 
   0  10   3      617.31      664.68      9.39 o 
   1  10   3     1950.66     2152.99     21.94 o 
   2  10   3      434.60      473.84      7.86 o 
   3  10   3      312.71      355.51     13.05 o 
   4  10   3      398.56      371.58     20.98 o 
   5  10   3      164.27      219.22     18.25 o 
   6  10   3        1.50       10.60     12.87 o 
  -6  11   3       41.89       32.36     11.08 o 
  -5  11   3        7.54       45.55      9.03 o 
  -4  11   3       47.60       60.39      7.07 o 
  -3  11   3       40.19       76.01      6.05 o 
  -2  11   3       25.32       43.36      5.42 o 
  -1  11   3      648.95      739.23      9.65 o 
   0  11   3     7105.76     7334.50     61.28 o 
   1  11   3     1602.86     1533.84     16.62 o 
   2  11   3     1486.96     1401.23     16.86 o 
   3  11   3      825.54      709.14     14.91 o 
   4  11   3       42.17       20.17      9.35 o 
   5  11   3       72.03       54.66     11.56 o 
   6  11   3        3.43       -1.27     12.55 o 
  -6  12   3      107.83       80.56     12.20 o 
  -5  12   3       16.21       23.48     10.85 o 
  -4  12   3      113.21      120.09     10.45 o 
  -3  12   3      618.97      590.66     13.44 o 
  -2  12   3      104.46      120.96      6.22 o 
  -1  12   3     1981.71     1871.24     18.51 o 
   0  12   3     2277.56     2403.90     22.41 o 
   1  12   3     2240.28     2517.35     29.04 o 
   2  12   3      100.27      121.54      8.43 o 
   3  12   3      566.23      530.98     13.37 o 
   4  12   3       99.57      127.92     10.53 o 
   5  12   3        0.52       27.93     11.27 o 
   6  12   3        2.04       -1.54     13.79 o 
  -6  13   3       16.03       25.33     10.44 o 
  -5  13   3      242.98      278.59     27.43 o 
  -4  13   3       14.10        6.61      7.66 o 
  -3  13   3      306.05      320.73      8.64 o 
  -2  13   3      319.65      347.36      8.02 o 
  -1  13   3        1.75       19.03      4.18 o 
   0  13   3      206.04      172.51      5.18 o 
   1  13   3      186.10      173.03      6.56 o 
   2  13   3     1024.89     1039.78     17.13 o 
   3  13   3      136.62      110.02      8.81 o 
   4  13   3      315.97      368.20     17.01 o 
   5  13   3       24.97       13.14     10.95 o 
   6  13   3        0.29       -4.99     13.46 o 
  -6  14   3       19.86       28.00     11.74 o 
  -5  14   3        7.37       14.28     10.84 o 
  -4  14   3       30.32       24.65      8.51 o 
  -3  14   3       47.29       53.69      6.38 o 
  -2  14   3      735.10      715.65     10.73 o 
  -1  14   3     1018.76      988.49     13.64 o 
   0  14   3      436.71      485.86     10.51 o 
   1  14   3       72.94      123.70      6.25 o 
   2  14   3       36.49       54.94      8.08 o 
   3  14   3     1657.66     1545.08     23.48 o 
   4  14   3       67.49       75.67     10.37 o 
   5  14   3       57.25      122.60     17.92 o 
   6  14   3        4.04        2.00     16.54 o 
  -6  15   3        4.17       23.96     11.07 o 
  -5  15   3        0.24        1.83      8.70 o 
  -4  15   3       16.97       35.50      8.17 o 
  -3  15   3        6.12       11.33      5.78 o 
  -2  15   3      122.89      159.81      6.34 o 
  -1  15   3      446.66      484.95      8.72 o 
   0  15   3      507.72      473.50      9.79 o 
   1  15   3     1596.98     1619.78     21.14 o 
   2  15   3      838.10      876.86     16.10 o 
   3  15   3     1188.80     1051.72     18.92 o 
   4  15   3     1176.50     1194.28     23.76 o 
   5  15   3      172.36      141.12     13.59 o 
   6  15   3      123.83      135.57     19.95 o 
  -6  16   3        7.11       22.65     11.71 o 
  -5  16   3        7.51       17.58      9.80 o 
  -4  16   3       99.29       96.64      9.17 o 
  -3  16   3      280.40      275.45      9.42 o 
  -2  16   3      794.57      805.88     11.65 o 
  -1  16   3      883.30      829.35     11.51 o 
   0  16   3      167.04      196.53     14.84 o 
   1  16   3      102.61      116.38      9.24 o 
   2  16   3       52.88       54.84      7.38 o 
   3  16   3        6.02       -7.72      8.36 o 
   4  16   3       95.12      103.42     13.44 o 
   5  16   3        8.92        9.92     12.66 o 
   6  16   3        0.79       12.72     19.63 o 
  -6  17   3       22.47       24.80     12.63 o 
  -5  17   3        3.89       -5.64     10.01 o 
  -4  17   3       16.29       38.83      8.51 o 
  -3  17   3       24.50       24.53      7.12 o 
  -2  17   3       19.17       35.68      5.85 o 
  -1  17   3       18.91       35.05      5.30 o 
   0  17   3      277.02      255.80      8.10 o 
   1  17   3     1103.07     1038.45     29.02 o 
   2  17   3      284.04      328.46     11.64 o 
   3  17   3      545.50      459.72     14.34 o 
   4  17   3        7.91       15.95     10.48 o 
   5  17   3        2.79       11.90     12.73 o 
   6  17   3        9.62       -3.75     13.22 o 
  -6  18   3        0.02       12.02     14.15 o 
  -5  18   3        2.38       10.12      9.28 o 
  -4  18   3       17.73        9.29      8.66 o 
  -3  18   3       32.81       42.47      7.68 o 
  -2  18   3      588.46      552.28     10.40 o 
  -1  18   3      762.79      725.28     11.18 o 
   0  18   3     1017.72     1116.20     15.56 o 
   1  18   3      798.00      771.95     17.69 o 
   2  18   3      208.52      212.32     10.22 o 
   3  18   3        0.71       15.85      8.69 o 
   4  18   3        0.56       20.84     10.79 o 
   5  18   3       10.36       37.80     14.45 o 
   6  18   3        4.22       35.50     14.93 o 
  -6  19   3        7.91        4.70     13.83 o 
  -5  19   3       46.31       53.18     11.12 o 
  -4  19   3        0.55        3.28      9.03 o 
  -3  19   3       40.34       44.64      8.16 o 
  -2  19   3       55.62       68.70      6.42 o 
  -1  19   3      509.20      585.93     11.88 o 
   0  19   3      424.56      411.32     10.28 o 
   1  19   3      814.11      767.89     25.74 o 
   2  19   3      863.24      910.34     19.73 o 
   3  19   3      348.00      317.18     12.83 o 
   4  19   3      258.79      330.34     23.53 o 
   5  19   3       32.30        9.69     12.73 o 
   6  19   3       19.01       21.39     15.45 o 
  -6  20   3       12.94        8.76     14.82 o 
  -5  20   3       23.08        9.04     11.52 o 
  -4  20   3       98.67       82.44      9.80 o 
  -3  20   3      316.84      302.00     10.87 o 
  -2  20   3      480.36      477.76     11.46 o 
  -1  20   3      417.12      384.56     10.47 o 
   0  20   3      596.45      613.45     12.03 o 
   1  20   3       10.88       12.93      9.51 o 
   2  20   3        1.76       15.98      8.58 o 
   3  20   3       64.79       65.44      9.86 o 
   4  20   3       43.24       84.28     12.25 o 
   5  20   3        2.20      -10.48     13.67 o 
   6  20   3       38.76       39.47     15.20 o 
  -6  21   3        1.45       -5.70     13.01 o 
  -5  21   3       18.14       32.45     12.73 o 
  -4  21   3       23.81       30.04      9.54 o 
  -3  21   3       24.21       27.90      8.19 o 
  -2  21   3       11.44       20.51      7.60 o 
  -1  21   3      102.02      121.64      7.98 o 
   0  21   3       38.40       53.24     10.63 o 
   1  21   3      678.52      604.54     17.64 o 
   2  21   3       78.44      102.69     10.54 o 
   3  21   3      429.54      387.68     14.64 o 
   4  21   3        9.17       32.86     14.14 o 
   5  21   3       14.72      -10.73     14.22 o 
  -5  22   3       11.06       27.17     13.35 o 
  -4  22   3        7.97       22.48      9.77 o 
  -3  22   3       44.07       69.70      9.25 o 
  -2  22   3      331.40      347.23     12.11 o 
  -1  22   3      594.13      568.11     12.63 o 
   0  22   3     1753.77     1668.20     24.54 o 
   1  22   3      270.57      286.12     20.33 o 
   2  22   3      295.08      257.25     12.29 o 
   3  22   3       22.62       20.25     10.33 o 
   4  22   3       47.30       69.01     12.47 o 
   5  22   3        2.51       -2.49     13.59 o 
  -5  23   3        1.23       -5.78     13.59 o 
  -4  23   3        9.76       17.05     11.74 o 
  -3  23   3       13.21        6.58      8.84 o 
  -2  23   3      182.48      235.85     11.80 o 
  -1  23   3      586.05      591.18     12.94 o 
   0  23   3        3.17       16.76      8.83 o 
   1  23   3      687.76      653.26     18.76 o 
   2  23   3       28.92       57.94     10.75 o 
   3  23   3      105.28      129.14     12.28 o 
   4  23   3       29.34       44.12     12.75 o 
   5  23   3       54.31       39.42     14.99 o 
  -5  24   3        0.51        8.01     13.82 o 
  -4  24   3      233.22      201.70     14.22 o 
  -3  24   3       74.27       82.81     10.73 o 
  -2  24   3     1883.29     1855.46     38.37 o 
  -1  24   3      672.26      582.21     15.36 o 
   0  24   3     1073.04     1023.71     33.16 o 
   1  24   3       51.74       31.41     11.94 o 
   2  24   3      201.25      190.28     14.06 o 
   3  24   3        0.27        7.33     11.85 o 
   4  24   3        0.86       -3.76     13.22 o 
   5  24   3       29.04       19.31     15.50 o 
  -5  25   3        0.34       -2.14     14.25 o 
  -4  25   3        1.51       26.41     12.59 o 
  -3  25   3       49.58       73.77     13.66 o 
  -2  25   3       18.59       34.81     10.05 o 
  -1  25   3      154.29      156.91     11.28 o 
   0  25   3      243.62      239.66     12.49 o 
   1  25   3      399.35      427.27     22.19 o 
   2  25   3       31.64       52.40     13.39 o 
   3  25   3      295.72      293.68     15.20 o 
   4  25   3        4.57        2.89     12.93 o 
   5  25   3       20.20        1.64     18.10 o 
  -5  26   3        2.26       14.30     13.33 o 
  -4  26   3       87.90       86.78     15.82 o 
  -3  26   3       30.99       16.06     13.65 o 
  -2  26   3      222.17      255.46     14.64 o 
  -1  26   3      671.73      671.40     37.63 o 
   0  26   3      109.52      126.44     11.66 o 
   1  26   3       15.21        4.99     11.94 o 
   2  26   3        3.24        4.90     12.24 o 
   3  26   3       15.60       -0.98     11.61 o 
   4  26   3       65.89      101.80     14.71 o 
   5  26   3       87.48      106.45     15.86 o 
  -5  27   3       12.82       39.13     15.59 o 
  -4  27   3       11.61       24.06     18.81 o 
  -3  27   3       24.72       30.70     14.36 o 
  -2  27   3       75.76       94.63     20.31 o 
  -1  27   3      293.73      338.76     18.32 o 
   0  27   3      452.00      477.07     20.13 o 
   1  27   3      892.27      821.21     23.02 o 
   2  27   3      499.82      506.34     20.69 o 
   3  27   3      249.53      250.00     17.88 o 
   4  27   3       28.59       23.05     13.69 o 
   5  27   3       68.13       32.67     14.93 o 
  -4  28   3        9.07       -0.18     15.64 o 
  -3  28   3       11.22       29.58     14.47 o 
  -2  28   3      123.61      101.09     14.51 o 
  -1  28   3       81.32       89.15     17.67 o 
   0  28   3      413.28      403.85     17.97 o 
   1  28   3       28.32       30.32     13.56 o 
   2  28   3      105.21       85.86     13.92 o 
   3  28   3        0.96       -3.18     12.89 o 
   4  28   3        2.57       22.21     15.25 o 
  -4  29   3        0.05       -4.06     15.98 o 
  -3  29   3        3.48        5.80     14.96 o 
  -2  29   3       10.84      -21.33     38.21 o 
  -1  29   3      459.89      482.12     19.02 o 
   0  29   3       45.33       62.80     14.09 o 
   1  29   3      521.08      548.31     22.96 o 
   2  29   3       53.68       31.26     14.70 o 
   3  29   3      186.31      170.74     15.48 o 
   4  29   3       13.79        0.60     14.49 o 
  -4  30   3       11.14       32.52     18.32 o 
  -3  30   3       20.16       20.75     16.05 o 
  -2  30   3      130.79      126.93     28.25 o 
  -1  30   3      114.60      101.10     19.21 o 
   0  30   3      325.05      337.61     25.54 o 
   1  30   3       10.95        2.84     14.79 o 
   2  30   3        1.69       10.00     15.00 o 
   3  30   3        6.54      -10.90     13.38 o 
   4  30   3        1.13        9.88     14.75 o 
  -4  31   3       17.10        2.12     17.49 o 
  -3  31   3        7.40       34.68     16.24 o 
  -2  31   3       49.25       48.08     19.97 o 
  -1  31   3        1.29      -15.91     19.19 o 
   0  31   3        2.14       -5.62     14.17 o 
   1  31   3      152.21      174.85     21.19 o 
   2  31   3        0.01       -9.09     19.01 o 
   3  31   3      177.35      192.47     16.87 o 
   4  31   3        0.93      -10.19     14.82 o 
  -4  32   3       62.77       51.22     18.42 o 
  -3  32   3        6.86        3.39     16.31 o 
  -2  32   3      382.54      365.87     69.95 o 
  -1  32   3        0.25      -15.68     19.59 o 
   0  32   3      156.97      175.13     21.44 o 
   1  32   3       17.14       36.30     15.85 o 
   2  32   3        4.04      -13.08     15.62 o 
   3  32   3        0.06       -8.34     13.94 o 
  -3  33   3        0.40      -29.52     20.92 o 
  -2  33   3        0.89       27.87     21.68 o 
  -1  33   3       64.97       67.39     21.09 o 
   0  33   3        3.32        3.40     20.73 o 
   1  33   3      265.17      284.03     19.03 o 
   2  33   3       15.93        9.19     16.97 o 
   3  33   3      100.42      146.53     19.23 o 
  -3  34   3        1.22      -13.74     29.86 o 
  -2  34   3      101.43       96.03     23.38 o 
  -1  34   3        0.81       -2.57     20.28 o 
   0  34   3      125.34      165.38     22.41 o 
   1  34   3       17.06       -9.73     20.73 o 
   2  34   3       12.31       -3.81     28.04 o 
   3  34   3        0.35        5.72     21.91 o 
  -3  35   3        0.09      -34.44     32.82 o 
  -2  35   3        0.26      -26.91     30.67 o 
  -1  35   3        3.79        2.81     21.68 o 
   0  35   3       12.34       27.98     22.83 o 
   1  35   3      135.93      142.16     23.97 o 
   2  35   3        8.24      -24.82     16.54 o 
  -2  36   3      149.86      144.21     39.82 o 
  -1  36   3       21.99       33.90     33.36 o 
   0  36   3      191.58      192.64     36.05 o 
   1  36   3        0.41      -20.45     31.75 o 
   2  36   3       33.22       37.13     32.82 o 
  -2  37   3        2.70      -13.45     34.44 o 
  -1  37   3       83.47       97.40     37.13 o 
   0  37   3        0.22       30.13     31.21 o 
   1  37   3       92.12      137.75     34.98 o 
   2  37   3       11.95       48.97     33.36 o 
  -1  38   3        6.19      -12.38     34.44 o 
   0  38   3       90.90      104.39     35.51 o 
   1  38   3       35.37       65.65     34.44 o 
  -6   0   4        1.81       -2.63     15.71 o 
  -4   0   4     1004.04      993.18     20.41 o 
  -2   0   4    11333.72    11406.86    169.48 o 
   0   0   4      448.79      407.16     12.54 o 
   2   0   4     1474.61     1497.20     48.16 o 
   4   0   4       42.93       14.23     11.60 o 
   6   0   4        9.95       -8.61     20.45 o 
  -6   1   4        0.09       -5.94      9.80 o 
  -5   1   4       13.05       11.09      7.85 o 
  -4   1   4        0.04       48.79      6.91 o 
  -3   1   4        3.20       -1.39      5.86 o 
  -2   1   4      142.77      299.29     14.04 o 
  -1   1   4     1434.74     1501.83     26.38 o 
   0   1   4      321.59      341.17      8.31 o 
   1   1   4      495.87      387.98      8.94 o 
   2   1   4       19.17       41.59      4.76 o 
   3   1   4      742.05      705.38     13.42 o 
   4   1   4      285.88      260.56     11.11 o 
   5   1   4        2.90       -3.92     13.30 o 
   6   1   4       27.40       13.08     16.93 o 
  -6   2   4        1.43        5.68      9.14 o 
  -5   2   4        2.09        8.11      8.08 o 
  -4   2   4      202.12      191.10      8.17 o 
  -3   2   4        1.56        5.80      5.20 o 
  -2   2   4     1035.27      986.86     11.95 o 
  -1   2   4      783.09      872.18     10.35 o 
   0   2   4     1873.90     1950.93     20.33 o 
   1   2   4      613.82      610.93      8.30 o 
   2   2   4      816.71      874.73     11.09 o 
   3   2   4       21.67       36.59      7.75 o 
   4   2   4      439.20      435.02     13.16 o 
   5   2   4      207.10      177.66     36.86 o 
   6   2   4       92.77      141.65     30.09 o 
  -6   3   4        0.03       -3.87      9.85 o 
  -5   3   4       57.01       82.77      8.77 o 
  -4   3   4        6.26        7.19      6.55 o 
  -3   3   4      153.53      164.77      6.66 o 
  -2   3   4       81.97       97.07      9.87 o 
  -1   3   4     9668.66     9844.57    126.68 o 
   0   3   4      190.65      223.84      6.89 o 
   1   3   4     7245.38     7038.14     64.67 o 
   2   3   4      138.19      190.98      6.02 o 
   3   3   4     1129.36     1105.79     15.14 o 
   4   3   4        4.62        9.76      9.28 o 
   5   3   4      391.91      326.09     26.37 o 
   6   3   4        5.06       -3.83     16.09 o 
  -6   4   4        1.67        7.19      9.61 o 
  -5   4   4        0.07       12.53      8.03 o 
  -4   4   4       35.24       37.38      7.02 o 
  -3   4   4       62.94      100.10      9.71 o 
  -2   4   4      227.96      251.81     10.18 o 
  -1   4   4     1467.71     1603.15     15.86 o 
   0   4   4      468.18      472.31      8.09 o 
   1   4   4      437.45      439.27      8.41 o 
   2   4   4        0.14        8.34      4.38 o 
   3   4   4       13.50       29.73      5.83 o 
   4   4   4       38.07       68.67      9.81 o 
   5   4   4        1.70       26.91     16.14 o 
   6   4   4        5.01       -7.80     16.36 o 
  -6   5   4        0.01        3.70     10.50 o 
  -5   5   4       35.73       38.95      8.36 o 
  -4   5   4       10.66       10.18      6.52 o 
  -3   5   4      122.59      140.48     13.04 o 
  -2   5   4      118.35      139.40      9.52 o 
  -1   5   4     1048.02     1007.66     11.31 o 
   0   5   4      116.93      128.52      5.91 o 
   1   5   4     2812.55     2631.55     28.56 o 
   2   5   4       16.11       15.29      4.45 o 
   3   5   4      377.13      362.64      9.68 o 
   4   5   4       11.40       -0.52      9.64 o 
   5   5   4        0.74       -6.52     11.89 o 
   6   5   4        0.60      -13.46     14.33 o 
  -6   6   4       20.08       11.27     11.10 o 
  -5   6   4        0.05       -3.52      7.79 o 
  -4   6   4      479.30      421.30     10.57 o 
  -3   6   4        9.50       15.77      5.38 o 
  -2   6   4     1924.07     1778.97     21.95 o 
  -1   6   4       16.22       27.13      3.64 o 
   0   6   4     1122.00     1173.08     14.15 o 
   1   6   4       10.24       13.85      3.44 o 
   2   6   4        5.84       10.34      6.34 o 
   3   6   4        3.09        9.27      5.61 o 
   4   6   4      142.55      197.74     13.50 o 
   5   6   4       55.65       67.43     12.87 o 
   6   6   4       79.52       92.47     13.42 o 
  -6   7   4       67.68       55.75     10.74 o 
  -5   7   4        3.33        7.00      8.26 o 
  -4   7   4       42.29       60.78      7.33 o 
  -3   7   4      199.92      194.38     11.50 o 
  -2   7   4       27.78       59.41      4.78 o 
  -1   7   4      783.19      731.50     13.83 o 
   0   7   4      256.69      264.64      7.02 o 
   1   7   4      959.42      877.35     10.68 o 
   2   7   4      515.47      469.53      9.08 o 
   3   7   4      789.24      842.85     14.86 o 
   4   7   4       47.83       54.43     10.45 o 
   5   7   4        2.26       12.71     10.90 o 
   6   7   4        5.63        4.66     13.11 o 
  -6   8   4        1.54       -0.05     12.21 o 
  -5   8   4       11.10        9.33      9.52 o 
  -4   8   4       26.72       25.35     11.20 o 
  -3   8   4        1.27        7.48      6.32 o 
  -2   8   4      752.24      720.99     18.65 o 
  -1   8   4      521.91      528.67      8.16 o 
   0   8   4      384.97      418.01      8.53 o 
   1   8   4        6.88       19.86      3.82 o 
   2   8   4       41.60       38.52      4.80 o 
   3   8   4       63.56       85.35      9.23 o 
   4   8   4       69.97      116.23     14.84 o 
   5   8   4        0.38       -6.28     10.74 o 
   6   8   4       18.85       41.33     13.53 o 
  -6   9   4        9.12        2.83     12.70 o 
  -5   9   4        0.36        7.10     10.39 o 
  -4   9   4        6.89        5.38      7.56 o 
  -3   9   4        5.26       11.31      5.60 o 
  -2   9   4       80.92      118.44      7.39 o 
  -1   9   4      431.24      398.64      8.54 o 
   0   9   4      330.79      310.99      7.81 o 
   1   9   4     3470.76     3399.93     30.57 o 
   2   9   4      148.35      138.79      6.74 o 
   3   9   4      980.86     1001.54     20.25 o 
   4   9   4       28.16        7.37     10.27 o 
   5   9   4       61.32       88.64     12.20 o 
   6   9   4        0.21      -21.94     14.63 o 
  -6  10   4        3.55        8.38     11.40 o 
  -5  10   4       64.02       58.01     11.88 o 
  -4  10   4      104.06       89.99     10.15 o 
  -3  10   4      205.68      193.10      9.35 o 
  -2  10   4      886.42      813.38     11.37 o 
  -1  10   4       10.21       19.92      4.92 o 
   0  10   4      107.44      110.26      8.28 o 
   1  10   4        3.15       15.80      4.97 o 
   2  10   4       70.16       61.58      6.02 o 
   3  10   4      184.43      246.85     11.79 o 
   4  10   4       20.38        9.99     10.59 o 
   5  10   4       66.96      100.62     12.28 o 
   6  10   4        4.32       -8.66     15.71 o 
  -6  11   4       27.70       36.67     11.88 o 
  -5  11   4       45.99       58.71     10.11 o 
  -4  11   4        0.19       18.77      7.25 o 
  -3  11   4        1.14        4.44      5.92 o 
  -2  11   4       10.28       20.88      5.03 o 
  -1  11   4      589.84      573.00     11.42 o 
   0  11   4      347.91      397.32      8.88 o 
   1  11   4     1012.76      996.13     16.03 o 
   2  11   4      601.53      557.27     12.74 o 
   3  11   4     1215.97     1180.52     22.47 o 
   4  11   4      533.82      446.18     29.59 o 
   5  11   4       24.63       39.64     12.36 o 
   6  11   4       25.89       10.52     15.48 o 
  -6  12   4       83.52       70.82     11.90 o 
  -5  12   4       37.53       31.67      9.84 o 
  -4  12   4      148.83      164.27      8.69 o 
  -3  12   4      220.68      216.74      8.12 o 
  -2  12   4      239.75      256.17      7.31 o 
  -1  12   4      873.26      867.98     12.68 o 
   0  12   4     2649.04     2711.65     28.07 o 
   1  12   4       67.08      102.32      7.17 o 
   2  12   4      453.80      433.78     13.64 o 
   3  12   4      103.24      111.18     10.41 o 
   4  12   4      163.48      220.49     12.55 o 
   5  12   4        3.55       -0.81     11.33 o 
   6  12   4       44.11       54.31     20.78 o 
  -6  13   4        8.23       17.50     15.30 o 
  -5  13   4       94.48      116.01     18.27 o 
  -4  13   4       34.94       49.84      8.47 o 
  -3  13   4      359.53      350.00      9.34 o 
  -2  13   4       10.77       25.04      5.50 o 
  -1  13   4      438.74      428.41      9.40 o 
   0  13   4      823.05      829.53     31.53 o 
   1  13   4       99.68      107.04      7.54 o 
   2  13   4      145.24      134.57      9.40 o 
   3  13   4      354.87      304.82     20.23 o 
   4  13   4      166.50      185.47     11.85 o 
   5  13   4        3.87       -2.29     11.82 o 
   6  13   4       13.25       43.65     23.95 o 
  -6  14   4       16.83       24.82     12.97 o 
  -5  14   4        2.17        0.59      9.92 o 
  -4  14   4      121.47      146.54      9.81 o 
  -3  14   4      151.69      160.91      9.59 o 
  -2  14   4      375.53      362.45     14.89 o 
  -1  14   4       42.58       60.52      6.14 o 
   0  14   4      690.80      683.78     13.98 o 
   1  14   4      732.81      743.14     19.72 o 
   2  14   4       25.43       17.92     26.64 o 
   3  14   4      651.22      598.14     17.34 o 
   4  14   4       38.59       68.00     11.03 o 
   5  14   4       11.75        8.28     12.01 o 
   6  14   4        0.16       30.33     23.14 o 
  -6  15   4        4.76       18.15     14.18 o 
  -5  15   4       20.53        5.73     10.08 o 
  -4  15   4        2.00        2.54      8.27 o 
  -3  15   4      154.70      182.24      8.40 o 
  -2  15   4       63.37       77.21      7.18 o 
  -1  15   4      286.89      298.42      8.89 o 
   0  15   4     1673.31     1691.14     22.89 o 
   1  15   4     1767.63     1758.90     23.90 o 
   2  15   4     2756.36     2434.49     46.38 o 
   3  15   4     2736.19     2604.72     39.31 o 
   4  15   4       80.52       57.76     10.82 o 
   5  15   4      240.06      233.26     34.69 o 
   6  15   4       10.58       12.59     20.60 o 
  -6  16   4      100.33      123.61     24.65 o 
  -5  16   4        1.98       -8.29     11.33 o 
  -4  16   4        1.04        5.76      8.33 o 
  -3  16   4      258.82      260.45     10.05 o 
  -2  16   4      339.09      328.47     11.21 o 
  -1  16   4      378.62      384.80     11.18 o 
   0  16   4      121.38      153.31      8.49 o 
   1  16   4       39.93       28.41     21.52 o 
   2  16   4       71.43       83.97     14.02 o 
   3  16   4       74.44       71.75     15.07 o 
   4  16   4        6.74        2.01     13.60 o 
   5  16   4        5.16       -2.60     16.46 o 
   6  16   4        2.66       -2.76     21.50 o 
  -6  17   4       12.57       -0.37     17.27 o 
  -5  17   4       11.81       17.80     16.85 o 
  -4  17   4       16.36        7.61     10.03 o 
  -3  17   4      125.65      134.51     10.58 o 
  -2  17   4        2.60       17.54      6.91 o 
  -1  17   4       42.10       31.50      7.06 o 
   0  17   4      275.63      293.51     10.39 o 
   1  17   4      397.83      419.31     19.74 o 
   2  17   4      159.60      117.70     13.88 o 
   3  17   4       45.62      100.44     15.59 o 
   4  17   4       11.61        2.03     13.03 o 
   5  17   4        8.97       17.74     26.64 o 
  -6  18   4        0.59        5.85     13.34 o 
  -5  18   4        1.53       12.44     11.62 o 
  -4  18   4       12.50        4.73     10.18 o 
  -3  18   4       94.08       99.81     10.31 o 
  -2  18   4      390.21      356.55     10.58 o 
  -1  18   4      495.38      471.15     12.89 o 
   0  18   4      412.45      417.46     12.10 o 
   1  18   4      115.41      113.34     17.76 o 
   2  18   4        5.82       12.07     23.68 o 
   3  18   4      301.60      299.39     20.04 o 
   4  18   4       48.57       51.64     14.45 o 
   5  18   4      107.80      104.38     15.87 o 
  -5  19   4        6.65        3.06     11.99 o 
  -4  19   4        2.26       14.45     10.70 o 
  -3  19   4        0.50        5.10      9.25 o 
  -2  19   4       80.83       88.38      8.77 o 
  -1  19   4      267.96      277.91     11.10 o 
   0  19   4      240.65      276.96     10.71 o 
   1  19   4      340.74      356.43     19.14 o 
   2  19   4      292.06      300.22     24.21 o 
   3  19   4        2.97      -21.50     14.74 o 
   4  19   4      322.83      204.34     16.35 o 
   5  19   4        1.38      -19.97     14.79 o 
  -5  20   4       45.07       28.22     12.37 o 
  -4  20   4       72.19       72.76     11.85 o 
  -3  20   4      250.36      227.01     12.24 o 
  -2  20   4       79.72      100.12     10.02 o 
  -1  20   4      319.01      324.72     11.58 o 
   0  20   4       45.69       64.32     10.73 o 
   1  20   4       27.70       33.04     14.44 o 
   2  20   4       32.68       53.87     16.14 o 
   3  20   4      109.41      108.29     22.33 o 
   4  20   4       92.34       97.08     16.55 o 
   5  20   4       29.20       35.77     15.31 o 
  -5  21   4        6.68      -10.59     12.19 o 
  -4  21   4        8.56        6.03     10.69 o 
  -3  21   4       36.02       51.27     10.37 o 
  -2  21   4        0.98       -0.12      9.91 o 
  -1  21   4       61.49       63.52     10.41 o 
   0  21   4      431.12      418.91     15.89 o 
   1  21   4      110.45      137.84     15.61 o 
   2  21   4      415.02      419.97     21.88 o 
   3  21   4       68.88      119.89     17.31 o 
   4  21   4       58.32       51.76     22.42 o 
   5  21   4        1.71      -17.03     16.70 o 
  -5  22   4        1.33       -4.92     15.84 o 
  -4  22   4        0.95        5.39     11.49 o 
  -3  22   4       55.91       82.92     12.56 o 
  -2  22   4       71.34      103.08     12.51 o 
  -1  22   4      600.87      589.92     15.19 o 
   0  22   4       59.71       59.53     11.55 o 
   1  22   4       29.67       36.08     18.56 o 
   2  22   4       18.20       24.44     16.52 o 
   3  22   4       39.61       58.79     17.83 o 
   4  22   4        0.24        3.95     15.80 o 
   5  22   4        1.33       12.50     18.53 o 
  -5  23   4        4.51       -1.09     16.21 o 
  -4  23   4       29.36        7.36     11.86 o 
  -3  23   4       21.28       19.71     11.83 o 
  -2  23   4      553.66      515.84     17.72 o 
  -1  23   4       72.61       78.24      9.88 o 
   0  23   4      433.19      433.48     17.16 o 
   1  23   4      231.18      253.88     26.64 o 
   2  23   4      352.00      353.00     21.48 o 
   3  23   4       16.09       24.17     23.14 o 
   4  23   4      105.20       83.17     19.91 o 
   5  23   4       10.90       18.34     19.25 o 
  -5  24   4        6.63      -13.18     17.04 o 
  -4  24   4       23.53       19.49     13.60 o 
  -3  24   4      165.32      152.30     14.23 o 
  -2  24   4        0.40       14.25     11.59 o 
  -1  24   4      592.85      565.22     15.18 o 
   0  24   4        1.64       -0.89     11.21 o 
   1  24   4      209.64      182.31     19.39 o 
   2  24   4       18.33       25.57     17.45 o 
   3  24   4        6.75       21.49     15.86 o 
   4  24   4       11.04        5.43     17.31 o 
   5  24   4       44.02       52.65     20.15 o 
  -5  25   4        0.02       -2.11     21.27 o 
  -4  25   4       13.42       25.26     19.59 o 
  -3  25   4        0.67       10.25     12.33 o 
  -2  25   4        1.26        5.88     20.67 o 
  -1  25   4        0.38       -0.94     33.90 o 
   0  25   4      211.08      245.78     17.98 o 
   1  25   4        6.67        8.47     17.49 o 
   2  25   4      274.91      255.74     51.93 o 
   3  25   4       50.39       49.27     19.53 o 
   4  25   4       17.93       -9.88     19.76 o 
  -4  26   4        0.33        9.97     27.17 o 
  -3  26   4       55.98       62.16     14.06 o 
  -2  26   4       49.18       54.27     12.75 o 
  -1  26   4      187.65      213.20     19.21 o 
   0  26   4        2.37       11.26     11.78 o 
   1  26   4        0.90       22.55     23.14 o 
   2  26   4       12.38       10.49     18.26 o 
   3  26   4       18.65        2.69     18.26 o 
   4  26   4        1.78        2.83     31.21 o 
  -4  27   4        1.98       13.48     20.73 o 
  -3  27   4        1.48       27.16     13.58 o 
  -2  27   4       93.35      118.29     14.37 o 
  -1  27   4        7.14       18.26     16.73 o 
   0  27   4      398.19      423.13     34.84 o 
   1  27   4       49.68       48.43     17.88 o 
   2  27   4      351.93      384.31     42.51 o 
   3  27   4        4.11      -12.35     23.14 o 
   4  27   4       98.44      143.18     22.83 o 
  -4  28   4        0.95       10.39     20.73 o 
  -3  28   4       47.70       39.60     19.69 o 
  -2  28   4        3.68        0.85     16.55 o 
  -1  28   4      222.50      253.64     33.63 o 
   0  28   4        2.14       -8.23     13.38 o 
   1  28   4      228.59      217.71     25.83 o 
   2  28   4        2.97      -10.76     18.05 o 
   3  28   4        3.20       -8.69     31.75 o 
   4  28   4        0.16        3.74     31.75 o 
  -4  29   4        8.39       14.29     42.51 o 
  -3  29   4        0.05       23.46     34.98 o 
  -2  29   4       18.12       30.80     17.83 o 
  -1  29   4       49.42       43.51     17.71 o 
   0  29   4      302.55      343.05     57.58 o 
   1  29   4        1.13      -21.55     18.63 o 
   2  29   4      197.63      219.09     23.20 o 
   3  29   4        2.68       22.05     21.53 o 
   4  29   4       21.36      -18.38     22.58 o 
  -4  30   4        1.57       12.40     27.71 o 
  -3  30   4       45.28       53.93     35.25 o 
  -2  30   4       20.25       28.52     29.06 o 
  -1  30   4       47.02       71.23     19.01 o 
   0  30   4        0.17        0.62     18.98 o 
   1  30   4        0.67       14.50     23.08 o 
   2  30   4        1.02       -0.63     21.05 o 
   3  30   4        0.36       -6.85     20.35 o 
  -3  31   4        1.05      -12.60     19.99 o 
  -2  31   4       18.13       36.59     31.75 o 
  -1  31   4        2.30       -9.31     18.76 o 
   0  31   4      117.42      123.31     36.86 o 
   1  31   4        0.39        5.38     17.12 o 
   2  31   4      246.62      234.65     24.14 o 
   3  31   4        1.27      -19.33     22.06 o 
  -3  32   4      107.66       65.11     32.29 o 
  -2  32   4       16.21       -8.61     30.67 o 
  -1  32   4       95.93       94.17     31.21 o 
   0  32   4        2.85       11.15     20.89 o 
   1  32   4       15.80       15.77     17.92 o 
   2  32   4       12.95       18.03     21.69 o 
   3  32   4        0.44      -15.21     21.12 o 
  -3  33   4        2.06      -17.22     34.44 o 
  -2  33   4       38.46        4.84     32.82 o 
  -1  33   4        0.66      -45.20     30.13 o 
   0  33   4      135.04      170.12     23.59 o 
   1  33   4       22.08        6.19     20.33 o 
   2  33   4      150.76      194.64     25.66 o 
   3  33   4        0.40       46.48     23.75 o 
  -2  34   4       19.97       18.83     32.82 o 
  -1  34   4       72.00       55.42     31.75 o 
   0  34   4       19.33       33.36     32.82 o 
   1  34   4       21.61        6.90     21.27 o 
   2  34   4        1.20        9.73     20.91 o 
  -2  35   4        0.24      -29.06     35.51 o 
  -1  35   4        3.24        7.53     32.82 o 
   0  35   4      129.83      171.66     35.51 o 
   1  35   4        3.35       -1.49     42.51 o 
   2  35   4       70.35       78.30     23.78 o 
  -1  36   4       34.57      -37.13     34.44 o 
   0  36   4        9.81        9.69     34.44 o 
   1  36   4       12.76        4.30     32.29 o 
   0  37   4       66.29       69.95     35.51 o 
  -5   0   5       17.21       27.17     16.36 o 
  -3   0   5      113.14      181.49     21.79 o 
  -1   0   5      174.41      181.99     54.62 o 
   1   0   5      133.34      111.16     10.47 o 
   3   0   5       61.83       83.14     12.94 o 
  -6   1   5        2.64        1.80     14.22 o 
  -5   1   5        1.84        7.97     12.03 o 
  -4   1   5        0.85       17.75     10.01 o 
  -3   1   5        6.82        9.86      8.64 o 
  -2   1   5      444.79      423.88     11.62 o 
  -1   1   5        7.57       27.97      6.29 o 
   0   1   5     1219.23     1149.13     17.05 o 
   1   1   5      328.52      315.39     19.81 o 
   2   1   5      617.70      647.49     16.78 o 
   3   1   5       30.83       37.69      8.39 o 
   4   1   5      145.35      128.80     12.18 o 
  -6   2   5        0.00        6.66     13.41 o 
  -5   2   5        8.75       -1.91     11.57 o 
  -4   2   5        2.89       -5.11      9.48 o 
  -3   2   5      163.54      172.34     16.93 o 
  -2   2   5        0.13       23.30      7.30 o 
  -1   2   5     1398.44     1266.66     18.42 o 
   0   2   5        5.36       23.39      6.32 o 
   1   2   5      340.80      365.49     13.16 o 
   2   2   5        6.24       13.53      6.96 o 
   3   2   5      416.75      395.36     12.27 o 
   4   2   5        0.90        2.78     13.12 o 
   5   2   5       57.27       97.40     25.29 o 
  -6   3   5        0.67        3.92     13.97 o 
  -5   3   5       12.02        8.76     11.48 o 
  -4   3   5       38.07       37.65     14.06 o 
  -3   3   5       60.50       70.21      9.14 o 
  -2   3   5      528.45      497.72     12.30 o 
  -1   3   5        2.29       18.19      6.23 o 
   0   3   5     1479.82     1390.75     27.96 o 
   1   3   5       96.19      110.90      7.55 o 
   2   3   5      878.44      841.27     15.29 o 
   3   3   5       21.16       25.06      7.95 o 
   4   3   5       84.07      111.93     24.21 o 
   5   3   5       48.36       45.20     22.60 o 
  -6   4   5        8.05        1.66     14.12 o 
  -5   4   5       24.32       23.16     12.40 o 
  -4   4   5       60.65       66.82     10.39 o 
  -3   4   5      241.87      244.80     11.14 o 
  -2   4   5     1280.57     1141.89     18.08 o 
  -1   4   5      198.56      210.18     10.89 o 
   0   4   5       52.76       76.57      7.09 o 
   1   4   5        0.23        4.16      6.33 o 
   2   4   5       65.34       81.15      7.99 o 
   3   4   5       16.88       36.40     10.12 o 
   4   4   5        8.17       37.13     21.52 o 
   5   4   5       11.03       29.06     25.83 o 
  -6   5   5        3.91        7.63     14.29 o 
  -5   5   5       27.62       35.93     12.28 o 
  -4   5   5       35.78       36.62     10.67 o 
  -3   5   5       67.71       54.10      8.97 o 
  -2   5   5       15.18       25.34     11.79 o 
  -1   5   5       16.26       17.08      6.57 o 
   0   5   5      711.68      657.60     12.74 o 
   1   5   5       55.18       61.98      7.12 o 
   2   5   5      432.45      398.42     11.64 o 
   3   5   5        1.08       17.43     11.84 o 
   4   5   5      210.32      247.53     28.52 o 
   5   5   5       19.98       49.51     24.21 o 
  -6   6   5        9.96       14.14     16.56 o 
  -5   6   5        8.89       -9.54     11.95 o 
  -4   6   5        0.37       16.22      9.73 o 
  -3   6   5      211.77      213.31     14.46 o 
  -2   6   5       46.45       60.29      7.50 o 
  -1   6   5      188.13      223.79     17.09 o 
   0   6   5        0.42        4.11      6.28 o 
   1   6   5        1.08       -6.15      6.10 o 
   2   6   5       26.36       47.26      7.58 o 
   3   6   5      395.00      421.71     30.13 o 
   4   6   5      165.57      157.13     25.29 o 
   5   6   5      107.25      211.47     31.75 o 
  -6   7   5        3.07       -1.75     16.56 o 
  -5   7   5       26.45       43.71     12.02 o 
  -4   7   5       20.64       21.70      8.35 o 
  -3   7   5       12.75       18.88      7.33 o 
  -2   7   5       15.27       35.99     14.35 o 
  -1   7   5      151.05      162.70      8.20 o 
   0   7   5      727.53      708.51     13.32 o 
   1   7   5      328.21      306.12      9.74 o 
   2   7   5     1172.66     1118.92     21.08 o 
   3   7   5       68.94       42.51     19.91 o 
   4   7   5        8.26        9.15     24.21 o 
   5   7   5       34.40       69.95     25.83 o 
  -6   8   5       15.85       13.53     16.91 o 
  -5   8   5       12.13       27.32     10.41 o 
  -4   8   5        0.73        6.41      8.55 o 
  -3   8   5      231.85      267.72     10.04 o 
  -2   8   5      284.15      294.45     10.55 o 
  -1   8   5      195.01      215.66      9.71 o 
   0   8   5        2.66       19.65      6.30 o 
   1   8   5       12.61       24.55      6.58 o 
   2   8   5        4.57        7.41      6.88 o 
   3   8   5        6.07       17.51     12.01 o 
   4   8   5       61.54       50.01     14.02 o 
   5   8   5       50.28       48.43     29.06 o 
  -6   9   5        2.50       -2.50     16.08 o 
  -5   9   5        8.78        7.40     10.28 o 
  -4   9   5       13.95       -0.42      8.80 o 
  -3   9   5      197.91      181.04     11.17 o 
  -2   9   5      211.65      245.66      9.39 o 
  -1   9   5        2.99        4.26      5.54 o 
   0   9   5     1326.21     1254.78     18.42 o 
   1   9   5      160.88      138.85      8.16 o 
   2   9   5      595.11      609.55     14.14 o 
   3   9   5      578.68      517.51     21.05 o 
   4   9   5       14.15       14.93     14.99 o 
   5   9   5        9.09       28.55     17.49 o 
  -6  10   5        8.06       39.20     21.33 o 
  -5  10   5       36.22       36.55     11.75 o 
  -4  10   5        7.80        7.93      8.92 o 
  -3  10   5      126.32      149.29     12.04 o 
  -2  10   5        1.32        7.82      6.50 o 
  -1  10   5      298.97      303.96      9.07 o 
   0  10   5       15.67       52.99      9.71 o 
   1  10   5       86.97      105.40      8.14 o 
   2  10   5      329.96      364.72     13.20 o 
   3  10   5      100.75       90.52     14.61 o 
   4  10   5       13.14       15.55     15.13 o 
   5  10   5        8.11       25.29     27.44 o 
  -6  11   5       21.00       37.12     23.47 o 
  -5  11   5       32.50       45.01     11.64 o 
  -4  11   5        1.64       10.30      8.90 o 
  -3  11   5      114.01      117.95      9.03 o 
  -2  11   5       57.20       66.32      6.96 o 
  -1  11   5      297.69      335.88      9.50 o 
   0  11   5      653.75      659.24     13.40 o 
   1  11   5      748.76      708.63     14.35 o 
   2  11   5     1130.92     1082.31     22.66 o 
   3  11   5       47.60       29.73     13.03 o 
   4  11   5       11.92       26.29     21.52 o 
   5  11   5        4.18       16.29     18.62 o 
  -6  12   5       74.55       81.11     14.99 o 
  -5  12   5        1.16       16.75     11.96 o 
  -4  12   5      193.32      165.44     10.67 o 
  -3  12   5       31.93       31.20      8.02 o 
  -2  12   5       48.02       54.27      7.00 o 
  -1  12   5       50.11       68.56      6.87 o 
   0  12   5      733.15      773.34     14.77 o 
   1  12   5       97.37       73.47      8.24 o 
   2  12   5      868.05      869.17     20.94 o 
   3  12   5      310.38      366.17     19.76 o 
   4  12   5       21.84       29.27     16.67 o 
   5  12   5       74.51      105.90     20.81 o 
  -6  13   5        0.32        4.11     15.77 o 
  -5  13   5        8.35        6.42     11.81 o 
  -4  13   5       11.40       23.79      9.33 o 
  -3  13   5       35.29       33.78      8.28 o 
  -2  13   5       93.12       96.64      8.02 o 
  -1  13   5      455.56      469.44     15.03 o 
   0  13   5      512.31      501.68     21.36 o 
   1  13   5        9.93       11.53      7.90 o 
   2  13   5      169.84      232.72     17.06 o 
   3  13   5      386.36      400.42     27.17 o 
   4  13   5       51.46       35.21     27.44 o 
   5  13   5       29.17       41.52     30.13 o 
  -5  14   5       21.38       35.33     12.43 o 
  -4  14   5       19.25       20.44     10.60 o 
  -3  14   5      261.29      248.95     13.85 o 
  -2  14   5       71.82       88.08      7.98 o 
  -1  14   5       40.70       46.44      7.88 o 
   0  14   5      188.17      222.07     11.34 o 
   1  14   5        0.42        0.56      7.79 o 
   2  14   5       65.80       80.06     12.04 o 
   3  14   5        4.36       19.28     14.56 o 
   4  14   5      100.90      134.77     19.09 o 
   5  14   5        1.95       21.88     18.92 o 
  -5  15   5        3.55      -14.78     12.39 o 
  -4  15   5       25.50       -0.24     10.67 o 
  -3  15   5       38.29       43.36      8.62 o 
  -2  15   5       84.84       85.78      8.25 o 
  -1  15   5      116.34      149.78      9.13 o 
   0  15   5      800.85      806.47     15.93 o 
   1  15   5      931.99      870.15     20.99 o 
   2  15   5      740.63      777.51     38.74 o 
   3  15   5      822.10      679.18     25.42 o 
   4  15   5      111.72      153.76     20.15 o 
   5  15   5       12.81       12.76     19.46 o 
  -5  16   5        0.23      -16.87     12.17 o 
  -4  16   5       30.84        7.36     10.63 o 
  -3  16   5        8.14        9.67      8.75 o 
  -2  16   5      127.14      142.64     14.43 o 
  -1  16   5       99.89      110.40      9.24 o 
   0  16   5       13.99       10.17      8.06 o 
   1  16   5        0.02       -4.32     10.04 o 
   2  16   5       97.54       94.64     22.87 o 
   3  16   5      369.47      397.70     21.84 o 
   4  16   5        8.18       11.98     18.23 o 
   5  16   5       27.27       81.38     20.91 o 
  -5  17   5        3.18       -0.36     12.15 o 
  -4  17   5        0.44      -13.03     10.73 o 
  -3  17   5        1.77       -8.89      8.36 o 
  -2  17   5       80.00       91.03      9.76 o 
  -1  17   5      240.27      258.01     16.93 o 
   0  17   5       15.14       20.37      8.29 o 
   1  17   5      187.89      171.84     13.64 o 
   2  17   5       10.25        6.76     13.63 o 
   3  17   5      180.75      169.37     24.21 o 
   4  17   5        0.80      -12.57     48.16 o 
   5  17   5       36.17        2.31     20.28 o 
  -5  18   5        0.81        9.06     12.30 o 
  -4  18   5        6.06       -0.52     11.05 o 
  -3  18   5       25.96       26.50     10.51 o 
  -2  18   5       78.13       97.82     11.57 o 
  -1  18   5      241.30      263.49     11.49 o 
   0  18   5       42.44       61.06      9.51 o 
   1  18   5        7.43       12.42     11.75 o 
   2  18   5      143.89      115.48     17.06 o 
   3  18   5        1.53       -2.67     31.21 o 
   4  18   5      151.78      130.53     28.52 o 
   5  18   5       30.79       60.23     22.06 o 
  -5  19   5        3.92       17.74     13.13 o 
  -4  19   5       12.12       13.46     11.36 o 
  -3  19   5       57.27       47.70     12.77 o 
  -2  19   5       92.42       95.70     10.12 o 
  -1  19   5      133.19      159.86     10.59 o 
   0  19   5      137.04      149.13     13.22 o 
   1  19   5      387.87      406.83     17.35 o 
   2  19   5      132.75      163.97     22.06 o 
   3  19   5       98.79       84.44     17.31 o 
   4  19   5       57.78       72.52     20.17 o 
   5  19   5        1.90       -9.70     21.29 o 
  -5  20   5        0.16       -0.21     13.20 o 
  -4  20   5        5.88      -13.13     10.99 o 
  -3  20   5        1.14       -0.13     13.35 o 
  -2  20   5      107.65      120.03     11.34 o 
  -1  20   5       75.30       86.60      9.46 o 
   0  20   5      130.87      149.96     13.70 o 
   1  20   5        9.32        3.20     11.89 o 
   2  20   5        2.43      -11.11     15.90 o 
   3  20   5      114.82      117.69     19.13 o 
   4  20   5        3.86        4.27     19.08 o 
   5  20   5        0.28       -3.50     25.83 o 
  -5  21   5        7.56        6.58     13.41 o 
  -4  21   5       20.98       17.11     15.45 o 
  -3  21   5        1.14        2.55     11.71 o 
  -2  21   5       35.35       35.48     10.04 o 
  -1  21   5      422.37      443.51     14.68 o 
   0  21   5       33.43       34.91     12.36 o 
   1  21   5      479.91      466.04     28.17 o 
   2  21   5        4.73        6.04     16.24 o 
   3  21   5      106.33       88.34     19.13 o 
   4  21   5        2.14       15.45     19.37 o 
   5  21   5       38.54       41.78     34.98 o 
  -5  22   5       15.38       18.14     13.28 o 
  -4  22   5       17.77       13.36     14.31 o 
  -3  22   5      212.78      188.56     16.05 o 
  -2  22   5        6.96       20.85     12.31 o 
  -1  22   5      138.59      146.94     13.60 o 
   0  22   5       12.36        2.35     11.32 o 
   1  22   5       35.83       49.96     14.39 o 
   2  22   5        7.94       -9.23     23.14 o 
   3  22   5       14.00        8.07     17.12 o 
   4  22   5       32.97       24.50     17.77 o 
  -4  23   5        8.19       22.68     13.83 o 
  -3  23   5        2.15       28.16     13.29 o 
  -2  23   5       25.35       36.99     12.52 o 
  -1  23   5       42.73       54.89     13.25 o 
   0  23   5       43.35       49.00     13.21 o 
   1  23   5      294.86      306.82     25.60 o 
   2  23   5       22.24       60.46     18.43 o 
   3  23   5       49.69       35.98     22.06 o 
   4  23   5       15.57       41.16     21.72 o 
  -4  24   5       53.33       47.44     14.47 o 
  -3  24   5        8.64       13.40     13.35 o 
  -2  24   5      616.72      620.85     28.51 o 
  -1  24   5      129.51      118.14     14.60 o 
   0  24   5      149.49      189.09     15.09 o 
   1  24   5       28.37       17.77     14.39 o 
   2  24   5       45.73       36.24     19.74 o 
   3  24   5       14.92       56.02     22.60 o 
   4  24   5        6.65        8.78     29.33 o 
  -4  25   5        0.49      -12.18     14.14 o 
  -3  25   5       25.60       22.57     13.35 o 
  -2  25   5       22.27       57.72     13.28 o 
  -1  25   5       44.62       21.89     13.18 o 
   0  25   5      179.35      195.88     15.82 o 
   1  25   5       10.52       31.76     16.99 o 
   2  25   5      120.95      159.12     21.12 o 
   3  25   5      124.26      110.93     20.45 o 
   4  25   5        0.28        3.52     19.97 o 
  -4  26   5       24.35       27.61     14.94 o 
  -3  26   5       10.86        1.84     14.18 o 
  -2  26   5      331.99      324.00     17.38 o 
  -1  26   5        0.80       13.26     31.21 o 
   0  26   5       14.75       35.74     14.70 o 
   1  26   5        0.44       -2.72     15.24 o 
   2  26   5       11.97       17.49     20.12 o 
   3  26   5        0.06      -11.20     20.61 o 
   4  26   5        7.53       37.68     31.75 o 
  -4  27   5        5.91       32.66     20.72 o 
  -3  27   5       30.13       34.33     15.11 o 
  -2  27   5       87.32       66.20     24.48 o 
  -1  27   5      321.80      330.90     49.24 o 
   0  27   5       11.97        3.76     16.11 o 
   1  27   5      389.03      451.17     21.43 o 
   2  27   5        1.77        3.04     19.10 o 
   3  27   5       32.96       29.37     19.95 o 
  -3  28   5        3.73        1.96     16.91 o 
  -2  28   5       26.35        9.51     17.83 o 
  -1  28   5        4.40       19.99     17.97 o 
   0  28   5       51.95       75.74     25.84 o 
   1  28   5        9.33       32.60     16.56 o 
   2  28   5        5.71      -18.89     19.77 o 
   3  28   5        2.19       25.71     22.14 o 
  -3  29   5        6.33       -8.58     34.17 o 
  -2  29   5       25.67       -5.50     16.81 o 
  -1  29   5      271.67      266.71     22.35 o 
   0  29   5        3.86       -3.22     25.11 o 
   1  29   5      399.78      425.95     33.03 o 
   2  29   5       17.23       26.42     22.29 o 
   3  29   5       16.14       -0.72     20.67 o 
  -3  30   5        4.86       12.38     33.36 o 
  -2  30   5        3.06       -8.89     18.19 o 
  -1  30   5       23.62       22.03     19.84 o 
   0  30   5        8.79        4.84     20.55 o 
   1  30   5       15.86       21.57     16.86 o 
   2  30   5        3.80       -6.44     25.02 o 
   3  30   5        0.74       -1.67     26.91 o 
  -3  31   5        0.74      -48.43     32.29 o 
  -2  31   5        9.63       -0.45     20.42 o 
  -1  31   5       32.44       41.76     21.26 o 
   0  31   5        0.02       11.45     20.73 o 
   1  31   5       85.84      131.21     18.63 o 
   2  31   5        2.16       -3.75     17.79 o 
  -2  32   5       66.39       12.91     34.44 o 
  -1  32   5        0.66      -11.85     20.29 o 
   0  32   5       53.50       21.01     34.71 o 
   1  32   5        4.58       19.90     17.19 o 
   2  32   5        9.97       34.96     26.63 o 
  -2  33   5        3.71      -31.75     34.44 o 
  -1  33   5       51.37       76.88     22.90 o 
   0  33   5        0.06       -0.66     21.68 o 
   1  33   5       86.87      123.63     37.40 o 
   2  33   5        1.07       24.91     18.00 o 
  -1  34   5        0.10        4.30     34.98 o 
   0  34   5        9.70       13.79     24.16 o 
   1  34   5        0.97      -15.28     25.83 o 
   0  35   5        8.45       -8.88     23.21 o 
  -4   0   6       30.30       31.48     18.03 o 
  -2   0   6      707.35      664.56     30.67 o 
   0   0   6      194.24      216.74     14.08 o 
   2   0   6      120.96      118.66     20.99 o 
   4   0   6       10.46       12.91     21.52 o 
  -5   1   6        0.71        2.36     12.93 o 
  -4   1   6       31.86       22.60     10.80 o 
  -3   1   6      128.66      114.29     10.61 o 
  -2   1   6      968.94      904.92     20.27 o 
  -1   1   6       60.20       67.18      8.33 o 
   0   1   6       40.39       53.65      8.93 o 
   1   1   6       94.58      110.03      9.18 o 
   2   1   6       14.97       21.77     12.12 o 
   3   1   6      262.79      267.08     17.79 o 
   4   1   6      282.09      301.50     19.59 o 
  -5   2   6       58.30       68.02     16.54 o 
  -4   2   6       33.92       35.85     11.95 o 
  -3   2   6      363.94      355.52     23.92 o 
  -2   2   6      403.42      417.92     13.14 o 
  -1   2   6      151.31      156.34      9.28 o 
   0   2   6       58.68       64.82      8.29 o 
   1   2   6      268.69      304.97     12.99 o 
   2   2   6      141.12      199.17     10.95 o 
   3   2   6       10.09       14.47     10.50 o 
   4   2   6       18.84       20.37     16.69 o 
  -5   3   6        0.79       15.95     13.42 o 
  -4   3   6        0.00       18.28     10.98 o 
  -3   3   6        4.32       21.20      9.45 o 
  -2   3   6      227.75      230.04     11.42 o 
  -1   3   6      338.33      353.18     11.80 o 
   0   3   6      136.34      133.66      8.66 o 
   1   3   6      596.95      563.73     14.02 o 
   2   3   6       40.33       29.17      8.40 o 
   3   3   6        4.06       17.14     10.84 o 
   4   3   6       97.07       67.73     17.11 o 
  -5   4   6        0.16       -1.74     12.89 o 
  -4   4   6       14.13       15.60     11.36 o 
  -3   4   6        5.02        6.19      9.58 o 
  -2   4   6        4.20       27.62      8.62 o 
  -1   4   6      154.41      164.01      9.47 o 
   0   4   6       48.88       57.55     10.25 o 
   1   4   6      263.17      271.44     19.87 o 
   2   4   6       13.58       18.06      9.64 o 
   3   4   6       29.31       43.22     11.76 o 
   4   4   6      421.38      455.38     46.01 o 
   5   4   6        5.50        2.15     25.29 o 
  -5   5   6        2.00        9.21     13.23 o 
  -4   5   6        6.56        1.00     10.99 o 
  -3   5   6       70.12       57.62     10.14 o 
  -2   5   6      578.47      512.65     14.05 o 
  -1   5   6      514.37      471.95     14.87 o 
   0   5   6      397.35      387.32     11.92 o 
   1   5   6     1171.89     1129.99     19.13 o 
   2   5   6       10.88       10.69      9.92 o 
   3   5   6      275.83      277.71     32.74 o 
   4   5   6       23.59        3.04     16.52 o 
   5   5   6        0.15       11.30     19.97 o 
  -5   6   6       22.59       25.02     13.04 o 
  -4   6   6        0.69       11.82     10.91 o 
  -3   6   6      144.88      115.71     13.21 o 
  -2   6   6       20.51       20.85      8.82 o 
  -1   6   6       21.97       35.32      8.65 o 
   0   6   6        5.80        4.51      7.39 o 
   1   6   6        0.89       21.63      7.87 o 
   2   6   6       93.24       86.83     11.22 o 
   3   6   6       11.25       -5.13     13.88 o 
   4   6   6        4.94       12.72     17.23 o 
   5   6   6        3.77      -36.32     24.21 o 
  -5   7   6        0.02       -7.04     14.38 o 
  -4   7   6       19.22       25.50     11.07 o 
  -3   7   6        0.39        5.84     10.00 o 
  -2   7   6       28.74       24.60      9.04 o 
  -1   7   6      406.91      372.66     11.62 o 
   0   7   6        2.88        3.08      7.85 o 
   1   7   6      442.46      407.91     19.15 o 
   2   7   6        1.18        7.79      9.87 o 
   3   7   6       29.14       34.50     16.17 o 
   4   7   6        0.06       -3.54     18.00 o 
   5   7   6       13.45       38.74     30.13 o 
  -5   8   6       21.75       23.60     13.24 o 
  -4   8   6       85.71       77.00     12.06 o 
  -3   8   6       49.51       61.30     10.42 o 
  -2   8   6        5.52       14.76     10.87 o 
  -1   8   6       86.47      120.29      9.86 o 
   0   8   6        0.17        2.22      8.31 o 
   1   8   6       29.65       58.19     18.92 o 
   2   8   6      139.33      169.34     12.31 o 
   3   8   6      175.68      135.73     40.09 o 
   4   8   6       83.12      104.60     19.39 o 
   5   8   6      100.76      122.69     33.90 o 
  -5   9   6        0.46        3.85     12.98 o 
  -4   9   6       19.58       34.50     12.21 o 
  -3   9   6       17.32       17.96     10.27 o 
  -2   9   6       15.00       14.26      9.17 o 
  -1   9   6      420.90      392.02     12.41 o 
   0   9   6       43.38       42.08      9.96 o 
   1   9   6      499.14      526.01     21.12 o 
   2   9   6        3.02        9.94      9.97 o 
   3   9   6      399.91      432.29     23.17 o 
   4   9   6        3.82       -1.33     25.02 o 
   5   9   6        0.21       32.29     28.52 o 
  -5  10   6        0.04        4.40     13.25 o 
  -4  10   6       31.77       45.97     15.38 o 
  -3  10   6       30.23       21.70     10.55 o 
  -2  10   6       58.73       59.01      9.53 o 
  -1  10   6       36.91       67.04      9.07 o 
   0  10   6       81.19       88.07     10.83 o 
   1  10   6      235.43      251.54     13.22 o 
   2  10   6        2.26      -12.24     20.45 o 
   3  10   6        8.98       22.77     16.55 o 
   4  10   6        1.53        7.33     24.48 o 
   5  10   6        0.29       19.91     31.75 o 
  -5  11   6        6.65       22.77     15.48 o 
  -4  11   6       21.51       11.13     11.52 o 
  -3  11   6        5.92       -4.53     10.36 o 
  -2  11   6        4.69       -6.00      9.20 o 
  -1  11   6      131.16      147.26     10.16 o 
   0  11   6      836.63      809.72     19.16 o 
   1  11   6       85.37      111.02     13.87 o 
   2  11   6      811.58      736.18     26.50 o 
   3  11   6       36.68        8.74     19.64 o 
   4  11   6        9.49       15.07     29.60 o 
   5  11   6        0.31       13.99     33.36 o 
  -5  12   6        5.34       -4.66     15.19 o 
  -4  12   6        8.39       22.44     12.78 o 
  -3  12   6       76.01       80.44     11.73 o 
  -2  12   6       27.53       35.55      9.45 o 
  -1  12   6        1.12       21.41     10.40 o 
   0  12   6       47.45       55.96      9.90 o 
   1  12   6       54.26       45.27     10.90 o 
   2  12   6        0.62        9.23     15.38 o 
   3  12   6       92.68      120.07     18.83 o 
   4  12   6       92.48      122.15     33.36 o 
   5  12   6        0.59        4.84     33.90 o 
  -5  13   6        2.90        2.00     14.57 o 
  -4  13   6        0.75       -0.82     11.47 o 
  -3  13   6       18.50       14.63     10.59 o 
  -2  13   6       28.06        7.30     10.34 o 
  -1  13   6      347.07      329.01     25.29 o 
   0  13   6        9.51        2.48     13.01 o 
   1  13   6      392.20      412.03     28.19 o 
   2  13   6        6.73       -6.74     14.17 o 
   3  13   6        2.15        1.99     16.63 o 
   4  13   6        4.27      -16.68     30.67 o 
   5  13   6       22.59      -10.22     27.98 o 
  -5  14   6        0.24       13.27     15.26 o 
  -4  14   6       23.71       14.04     11.90 o 
  -3  14   6        3.78       -0.58     10.66 o 
  -2  14   6       16.71       12.62     11.15 o 
  -1  14   6      212.85      229.56     13.42 o 
   0  14   6       57.43       66.73     13.83 o 
   1  14   6       28.08       43.52     15.70 o 
   2  14   6      181.45      187.56     33.36 o 
   3  14   6      315.31      297.24     45.74 o 
   4  14   6        0.46       13.45     32.29 o 
   5  14   6       46.06       45.20     31.75 o 
  -5  15   6        0.01       26.32     15.78 o 
  -4  15   6       61.67       68.05     15.03 o 
  -3  15   6       10.57       16.65     11.16 o 
  -2  15   6       44.49       40.89     11.75 o 
  -1  15   6       46.07       63.30     13.36 o 
   0  15   6       43.01       55.03     11.56 o 
   1  15   6      179.32      229.50     18.83 o 
   2  15   6        1.83       32.73     20.18 o 
   3  15   6      133.73      141.34     21.76 o 
   4  15   6        5.22       24.75     32.82 o 
   5  15   6       19.04      -10.22     31.21 o 
  -5  16   6        5.98        8.64     15.57 o 
  -4  16   6        3.42       11.29     14.05 o 
  -3  16   6       12.00       26.27     12.93 o 
  -2  16   6       62.88       71.18     12.40 o 
  -1  16   6       27.07       38.71     11.55 o 
   0  16   6      136.84      139.07     12.34 o 
   1  16   6       18.47      -10.85     28.52 o 
   2  16   6     1019.28     1045.12     33.32 o 
   3  16   6       56.24       74.29     22.87 o 
   4  16   6       31.01       47.89     33.90 o 
  -5  17   6        0.07       23.41     15.44 o 
  -4  17   6       20.79        2.05     14.54 o 
  -3  17   6       30.71       21.59     12.83 o 
  -2  17   6       23.92       37.61     12.42 o 
  -1  17   6        1.63       19.80     10.58 o 
   0  17   6      317.22      334.49     15.43 o 
   1  17   6        2.38      -10.52     16.52 o 
   2  17   6      971.99      924.42     34.17 o 
   3  17   6      223.73      248.26     23.96 o 
   4  17   6       45.68       68.34     33.36 o 
  -4  18   6       15.05       44.68     15.14 o 
  -3  18   6       40.81       42.18     13.56 o 
  -2  18   6       19.07        4.91     11.91 o 
  -1  18   6       15.88        6.25     10.69 o 
   0  18   6        2.44        6.14     13.27 o 
   1  18   6      126.68      157.84     19.36 o 
   2  18   6       31.57       41.04     25.02 o 
   3  18   6        9.35       12.66     17.77 o 
   4  18   6       49.30       -1.08     31.75 o 
  -4  19   6        0.43       39.25     26.64 o 
  -3  19   6        2.39        5.24     16.14 o 
  -2  19   6        2.13        6.26     12.40 o 
  -1  19   6       86.95       89.01     12.48 o 
   0  19   6      110.02      123.47     18.63 o 
   1  19   6      172.32      203.77     21.12 o 
   2  19   6        3.89      -13.08     18.45 o 
   3  19   6        9.78       33.48     21.37 o 
   4  19   6        1.30        7.00     30.67 o 
  -4  20   6        0.17       16.52     17.67 o 
  -3  20   6       25.36       26.54     16.24 o 
  -2  20   6       21.94       19.04     13.14 o 
  -1  20   6       99.14       98.44     12.81 o 
   0  20   6        0.95        3.05     17.07 o 
   1  20   6       12.08        0.13     15.48 o 
   2  20   6        0.24       -0.94     17.31 o 
   3  20   6       61.92       69.59     21.86 o 
   4  20   6       12.62       -1.61     27.98 o 
  -4  21   6        6.50       22.04     17.67 o 
  -3  21   6       85.37       68.55     16.90 o 
  -2  21   6       93.41       90.21     13.74 o 
  -1  21   6       41.08       51.01     14.18 o 
   0  21   6       94.74       92.15     19.37 o 
   1  21   6       32.70       44.83     18.81 o 
   2  21   6       51.71       54.58     20.33 o 
   3  21   6        2.97        6.94     19.23 o 
   4  21   6        8.68       16.14     24.21 o 
  -4  22   6       12.01      -19.34     16.09 o 
  -3  22   6       40.22       41.95     16.52 o 
  -2  22   6       91.96       87.30     20.07 o 
  -1  22   6       33.97       19.78     18.30 o 
   0  22   6       34.72       26.13     16.17 o 
   1  22   6        2.92      -21.31     18.60 o 
   2  22   6        2.59      -12.62     17.77 o 
   3  22   6       74.05       69.03     23.72 o 
   4  22   6       18.64       15.61     37.13 o 
  -4  23   6        3.68       17.66     16.24 o 
  -3  23   6        0.25        5.21     17.23 o 
  -2  23   6       36.57       34.06     16.73 o 
  -1  23   6        1.49        7.27     16.39 o 
   0  23   6      132.81      150.62     20.73 o 
   1  23   6       11.57       44.93     17.93 o 
   2  23   6       30.09        7.89     20.54 o 
   3  23   6        5.88      -31.95     21.30 o 
  -4  24   6        1.76        1.60     17.49 o 
  -3  24   6        4.96        0.96     18.00 o 
  -2  24   6       42.60       69.65     17.49 o 
  -1  24   6       52.21       51.88     18.00 o 
   0  24   6       28.60       38.77     25.02 o 
   1  24   6        0.17       -2.46     19.21 o 
   2  24   6        3.29       -2.39     18.22 o 
   3  24   6       30.73       54.95     20.17 o 
  -3  25   6        5.61       29.68     18.05 o 
  -2  25   6       67.20       79.64     17.88 o 
  -1  25   6       36.32       24.63     17.83 o 
   0  25   6      126.44      140.62     37.67 o 
   1  25   6       36.96        3.73     20.67 o 
   2  25   6       47.49       69.27     22.79 o 
   3  25   6        3.87       -1.63     23.38 o 
  -3  26   6        4.56       11.40     17.31 o 
  -2  26   6        0.47       -9.15     20.45 o 
  -1  26   6        1.61       18.14     19.64 o 
   0  26   6        5.71       20.18     20.55 o 
   1  26   6        0.77        1.90     21.05 o 
   2  26   6        0.04       18.12     20.72 o 
   3  26   6       23.94       30.07     22.20 o 
  -3  27   6        5.61       11.86     17.71 o 
  -2  27   6        1.41      -32.29     22.06 o 
  -1  27   6        4.17       22.60     25.29 o 
   0  27   6       88.44       88.99     22.06 o 
   1  27   6        0.09      -22.76     20.35 o 
   2  27   6       73.98       31.92     22.62 o 
   3  27   6       27.84       98.60     31.75 o 
  -3  28   6       32.21       43.67     18.30 o 
  -2  28   6       11.43       11.84     23.14 o 
  -1  28   6        5.29       79.10     27.44 o 
   0  28   6        0.78        9.02     47.89 o 
   1  28   6       16.57      -16.24     21.76 o 
   2  28   6        0.03        1.30     22.83 o 
  -2  29   6        5.24       39.28     25.83 o 
  -1  29   6        5.59      -16.68     25.83 o 
   0  29   6       74.70      102.40     21.52 o 
   1  29   6        9.67       17.22     22.74 o 
   2  29   6       43.07       16.73     22.58 o 
  -2  30   6        7.87       63.50     28.52 o 
  -1  30   6        0.79       13.99     26.37 o 
   0  30   6       16.68       38.85     21.44 o 
   1  30   6        1.93      -23.14     23.21 o 
  -1  31   6        2.63       19.91     26.91 o 
   0  31   6       68.99      145.29     34.44 o 
   1  31   6        0.08        9.49     22.36 o 
   0  32   6        7.44       16.68     32.29 o 
  -5   0   7        1.06       -2.17     20.92 o 
  -3   0   7        1.93        5.51     14.78 o 
  -1   0   7       15.54       -0.82     12.92 o 
   1   0   7        2.75       11.10     23.41 o 
   3   0   7      335.60      286.27     27.44 o 
  -5   1   7        2.36       14.45     14.12 o 
  -4   1   7        6.21       21.30     12.75 o 
  -3   1   7        1.08      -15.73     10.49 o 
  -2   1   7       72.51       85.16     10.91 o 
  -1   1   7        6.67      -10.89      9.01 o 
   0   1   7      256.61      281.48     12.12 o 
   1   1   7       10.61       17.23      9.24 o 
   2   1   7       45.00       60.68     11.03 o 
   3   1   7        2.71       10.27     13.88 o 
   4   1   7        0.17       -0.54     23.68 o 
  -5   2   7       12.72       20.79     13.98 o 
  -4   2   7        1.22        7.01     12.34 o 
  -3   2   7      180.18      152.85     12.72 o 
  -2   2   7        5.89        7.00      9.87 o 
  -1   2   7        4.00        3.77      9.32 o 
   0   2   7        2.98       11.02      9.07 o 
   1   2   7       53.06       38.14     10.06 o 
   2   2   7        0.58       13.77     11.83 o 
   3   2   7        0.98       16.83     12.14 o 
   4   2   7        1.05       32.29     25.29 o 
  -5   3   7        5.93       19.13     14.30 o 
  -4   3   7        5.89       18.28     11.99 o 
  -3   3   7       41.09       38.96     11.27 o 
  -2   3   7        1.03        8.28      9.75 o 
  -1   3   7        0.66       -1.08     12.74 o 
   0   3   7       27.39       37.15      9.71 o 
   1   3   7        9.08        8.28      9.14 o 
   2   3   7       83.09      103.99     16.08 o 
   3   3   7        2.83       22.75     12.80 o 
   4   3   7       45.95       52.20     26.37 o 
  -5   4   7        1.01       -1.54     14.30 o 
  -4   4   7        0.40      -17.20     11.58 o 
  -3   4   7        0.59       27.81     18.25 o 
  -2   4   7      136.46      132.53     11.49 o 
  -1   4   7        6.26        4.56      9.05 o 
   0   4   7       72.70       81.75     10.05 o 
   1   4   7       49.42       60.57     11.50 o 
   2   4   7       24.27       40.36     12.16 o 
   3   4   7      308.93      319.76     27.87 o 
   4   4   7        1.86      -32.29     23.68 o 
  -5   5   7        0.01        3.68     13.73 o 
  -4   5   7        0.60       12.24     12.74 o 
  -3   5   7       56.76       35.63     11.11 o 
  -2   5   7      267.13      234.89     12.67 o 
  -1   5   7       24.90       33.41     10.02 o 
   0   5   7      535.64      505.55     21.13 o 
   1   5   7        6.54        8.21     11.08 o 
   2   5   7       59.87       95.06     28.24 o 
   3   5   7        8.39        7.87     18.07 o 
   4   5   7        3.73       -6.60     18.84 o 
  -5   6   7        7.20      -15.53     14.58 o 
  -4   6   7        0.51        7.42     12.47 o 
  -3   6   7       10.10        0.58     13.67 o 
  -2   6   7        3.40        9.95     10.25 o 
  -1   6   7        1.38        8.44     11.60 o 
   0   6   7        7.37       17.29      9.41 o 
   1   6   7        2.83        3.06     10.43 o 
   2   6   7        1.16        0.83     11.83 o 
   3   6   7        9.38       -8.34     16.73 o 
   4   6   7        0.27        3.25     21.26 o 
  -5   7   7        0.00        1.44     14.68 o 
  -4   7   7        1.95       -7.97     12.69 o 
  -3   7   7        2.57        1.33     11.06 o 
  -2   7   7        2.87       11.90     10.00 o 
  -1   7   7        2.70        6.97      8.95 o 
   0   7   7       55.61       71.45     11.85 o 
   1   7   7       18.99       15.93     11.19 o 
   2   7   7      186.31      207.56     14.83 o 
   3   7   7       43.08       22.55     17.67 o 
   4   7   7       18.90       64.59     19.97 o 
  -5   8   7        2.69       11.40     14.57 o 
  -4   8   7        1.03       11.79     13.20 o 
  -3   8   7       51.90       39.58     11.79 o 
  -2   8   7        2.29        8.90     10.79 o 
  -1   8   7       10.19       10.64      9.58 o 
   0   8   7       42.18       44.01     13.98 o 
   1   8   7      182.96      171.12     13.82 o 
   2   8   7      335.16      318.84     15.88 o 
   3   8   7        1.84        8.35     18.07 o 
   4   8   7       51.47       45.77     20.91 o 
  -5   9   7        0.99        4.02     14.53 o 
  -4   9   7        2.51       15.93     12.89 o 
  -3   9   7        0.06       -4.71     10.61 o 
  -2   9   7       75.98       77.23     11.21 o 
  -1   9   7        7.37       11.80     11.28 o 
   0   9   7      291.18      279.90     14.96 o 
   1   9   7       12.47       16.76     12.03 o 
   2   9   7      162.16      155.28     19.46 o 
   3   9   7       29.86        9.54     18.22 o 
   4   9   7       12.10       58.60     21.33 o 
  -5  10   7        7.23       10.43     14.59 o 
  -4  10   7        4.70        7.82     12.98 o 
  -3  10   7        6.01        0.16     11.39 o 
  -2  10   7        8.47       -6.35     10.80 o 
  -1  10   7      142.75      129.00     13.42 o 
   0  10   7        5.48       -1.83     12.25 o 
   1  10   7       83.74       91.21     24.29 o 
   2  10   7       33.13       49.62     34.98 o 
   3  10   7       65.34       93.08     36.86 o 
   4  10   7        2.15       14.54     22.87 o 
  -4  11   7       48.80       47.30     13.83 o 
  -3  11   7        0.36       18.45     13.93 o 
  -2  11   7       71.46       91.54     11.47 o 
  -1  11   7       50.24       50.46     11.68 o 
   0  11   7        4.85      -16.14     10.76 o 
   1  11   7       22.21       17.01     12.38 o 
   2  11   7      249.09      291.94     24.48 o 
   3  11   7       21.92        2.81     18.43 o 
   4  11   7        0.35        0.28     27.17 o 
  -4  12   7        0.22       14.88     17.40 o 
  -3  12   7       13.11        8.51     12.22 o 
  -2  12   7        2.03        6.09     11.28 o 
  -1  12   7        3.69        1.45     11.34 o 
   0  12   7       21.56       25.34     12.14 o 
   1  12   7       80.20       80.09     12.72 o 
   2  12   7        9.62       38.56     19.14 o 
   3  12   7      119.25      182.14     22.26 o 
   4  12   7        0.44       -9.70     19.65 o 
  -4  13   7       43.34       37.83     13.61 o 
  -3  13   7        0.88       15.02     11.83 o 
  -2  13   7        9.74        0.39     11.23 o 
  -1  13   7       33.87       25.27     12.36 o 
   0  13   7      226.04      233.15     14.70 o 
   1  13   7      153.12      157.00     49.24 o 
   2  13   7      551.89      505.19     52.20 o 
   3  13   7        0.17       -0.22     17.77 o 
   4  13   7        3.98       12.31     20.14 o 
  -4  14   7        7.44       20.68     13.48 o 
  -3  14   7       20.04       24.76     14.39 o 
  -2  14   7        0.11        2.55     12.22 o 
  -1  14   7       30.90       12.23     16.40 o 
   0  14   7       25.49       27.67     12.88 o 
   1  14   7      105.07      136.46     26.10 o 
   2  14   7        3.58       35.47     19.10 o 
   3  14   7       20.35        1.99     20.03 o 
   4  14   7       27.33       34.56     20.45 o 
  -4  15   7        3.37       40.53     15.60 o 
  -3  15   7        0.44       26.63     14.08 o 
  -2  15   7       12.03       15.77     12.79 o 
  -1  15   7       96.72      104.13     12.90 o 
   0  15   7       85.48       90.83     27.55 o 
   1  15   7       35.91       50.08     18.84 o 
   2  15   7      111.86      115.04     21.22 o 
   3  15   7        2.57       -9.19     20.71 o 
   4  15   7       14.72      -16.63     24.21 o 
  -4  16   7       14.90       35.78     18.43 o 
  -3  16   7        2.63      -17.90     13.12 o 
  -2  16   7        0.55       18.53     13.12 o 
  -1  16   7        0.65       -8.92     11.85 o 
   0  16   7       19.57       30.35     19.08 o 
   1  16   7       21.45       31.85     24.75 o 
   2  16   7        3.38       -9.65     19.37 o 
   3  16   7       41.19       54.01     22.20 o 
   4  16   7        1.82      -16.56     24.03 o 
  -4  17   7        5.74       16.81     18.45 o 
  -3  17   7        2.63       -1.07     15.85 o 
  -2  17   7       22.31       11.26     19.52 o 
  -1  17   7      129.03      117.31     14.55 o 
   0  17   7       11.24        3.77     17.50 o 
   1  17   7      245.01      254.44     22.68 o 
   2  17   7        1.89        8.90     19.91 o 
   3  17   7       22.49        9.33     20.73 o 
   4  17   7        0.45      -10.57     24.97 o 
  -4  18   7        6.53       27.06     18.07 o 
  -3  18   7        1.19      -20.61     13.74 o 
  -2  18   7        0.13        0.71     14.07 o 
  -1  18   7       23.30       27.88     13.00 o 
   0  18   7       39.56       41.88     32.29 o 
   1  18   7        0.19        5.20     19.01 o 
   2  18   7      103.15       90.43     22.58 o 
   3  18   7       65.05       64.74     19.59 o 
  -4  19   7        0.02       -1.51     17.83 o 
  -3  19   7        1.11       -4.86     14.35 o 
  -2  19   7       20.81       23.00     13.84 o 
  -1  19   7        4.89       22.66     14.09 o 
   0  19   7       28.22       32.29     22.87 o 
   1  19   7        1.00       29.19     20.45 o 
   2  19   7        3.22       18.73     19.57 o 
   3  19   7       11.64      -14.16     24.75 o 
  -3  20   7        2.68        4.00     18.16 o 
  -2  20   7       10.17       17.45     14.27 o 
  -1  20   7        0.41       16.12     13.85 o 
   0  20   7        0.17       -2.21     22.60 o 
   1  20   7       32.74       65.11     19.36 o 
   2  20   7       15.81        2.42     24.48 o 
   3  20   7        3.02        1.30     32.82 o 
  -3  21   7       76.64       82.18     19.21 o 
  -2  21   7        9.78       38.21     14.60 o 
  -1  21   7       57.67       29.60     18.64 o 
   0  21   7       22.45       22.61     27.98 o 
   1  21   7       89.25       62.47     21.37 o 
   2  21   7        0.27       -2.69     29.06 o 
   3  21   7       14.34        1.43     20.91 o 
  -3  22   7       24.75       56.42     18.05 o 
  -2  22   7       63.07       64.94     15.09 o 
  -1  22   7        0.01        4.50     31.21 o 
   0  22   7        0.53      -30.25     20.17 o 
   1  22   7       25.27       32.82     22.52 o 
   2  22   7       60.86       96.20     23.83 o 
   3  22   7       24.10       33.89     25.13 o 
  -3  23   7        2.19       31.26     17.87 o 
  -2  23   7       88.92       83.88     16.19 o 
  -1  23   7        9.61       18.30     30.13 o 
   0  23   7       12.14        0.19     21.30 o 
   1  23   7        3.09       12.96     21.27 o 
   2  23   7       20.44       -2.17     20.73 o 
  -2  24   7       18.26       22.60     24.75 o 
  -1  24   7       10.38        4.45     21.79 o 
   0  24   7        0.02      -24.90     35.78 o 
   1  24   7       28.19       -9.42     46.55 o 
   2  24   7        0.40        5.69     22.59 o 
  -2  25   7       33.17       55.42     25.29 o 
  -1  25   7       39.57        5.71     19.77 o 
   0  25   7       21.13        0.29     20.92 o 
   1  25   7       39.32       39.39     24.52 o 
   2  25   7        0.50        7.53     20.92 o 
  -2  26   7        1.57        5.38     24.21 o 
  -1  26   7        4.56        0.50     20.71 o 
   0  26   7        1.81       10.13     22.41 o 
   1  26   7       14.74       14.96     22.79 o 
  -1  27   7       65.57       38.92     21.50 o 
   0  27   7       54.94       74.72     23.17 o 
   1  27   7       30.83       36.62     24.72 o 
  -1  28   7        5.19       26.37     30.13 o 
   0  28   7        0.02       25.12     26.10 o 
  -4   0   8       24.27       31.39     20.12 o 
  -2   0   8       77.65       50.44     23.68 o 
   0   0   8      156.01      134.49     17.39 o 
   2   0   8       56.94      109.24     24.75 o 
  -4   1   8       10.39       16.44     16.47 o 
  -3   1   8       44.52       33.83     12.78 o 
  -2   1   8       23.22        5.72     11.24 o 
  -1   1   8        8.65        2.68     10.54 o 
   0   1   8       42.75       23.91     11.40 o 
   1   1   8       25.43       40.47     11.80 o 
   2   1   8       66.53       74.65     16.93 o 
   3   1   8        2.05        7.10     17.31 o 
  -4   2   8        5.39        8.80     13.39 o 
  -3   2   8       84.99       69.78     15.61 o 
  -2   2   8       38.56       31.95     11.46 o 
  -1   2   8       15.66        7.39     10.73 o 
   0   2   8       18.95       33.15     12.35 o 
   1   2   8       18.46       13.21     12.40 o 
   2   2   8        7.79       24.21     13.43 o 
   3   2   8       49.99       46.40     17.83 o 
   4   2   8        9.40      -15.61     27.44 o 
  -4   3   8        0.35       23.42     13.80 o 
  -3   3   8      201.18      189.83     14.69 o 
  -2   3   8       49.75       54.26     14.52 o 
  -1   3   8       37.03       34.09     13.36 o 
   0   3   8       60.55       43.14     11.53 o 
   1   3   8        4.75       -7.50     11.86 o 
   2   3   8       17.95       16.34     13.73 o 
   3   3   8      121.49      153.36     27.44 o 
   4   3   8        7.95       -9.69     25.83 o 
  -4   4   8       28.79       37.09     14.41 o 
  -3   4   8        2.86        3.15     11.60 o 
  -2   4   8       72.09       50.00     12.00 o 
  -1   4   8        0.06       10.38     10.92 o 
   0   4   8        1.25        4.21     12.53 o 
   1   4   8        5.61       -0.22     12.91 o 
   2   4   8      128.85      135.22     27.11 o 
   3   4   8        3.67       -1.08     25.29 o 
   4   4   8       18.17       39.82     29.06 o 
  -4   5   8        0.65       -3.08     13.24 o 
  -3   5   8       65.61       66.63     13.06 o 
  -2   5   8        6.00       33.13     11.90 o 
  -1   5   8      106.18       82.45     12.04 o 
   0   5   8       12.91        8.44     12.92 o 
   1   5   8       13.76       31.91     13.70 o 
   2   5   8        0.74       -1.75     13.56 o 
   3   5   8       19.29       35.56     19.46 o 
   4   5   8       15.28       20.45     30.13 o 
  -4   6   8        0.87        0.89     15.92 o 
  -3   6   8        2.30       24.46     12.59 o 
  -2   6   8       11.27       22.85     11.81 o 
  -1   6   8        2.71       -0.04     12.63 o 
   0   6   8       28.05       15.56     12.85 o 
   1   6   8       31.43       25.06     13.48 o 
   2   6   8       24.04       29.12     14.27 o 
   3   6   8       41.12       30.96     20.54 o 
  -4   7   8        8.43       21.20     14.56 o 
  -3   7   8       34.54       31.79     12.97 o 
  -2   7   8        0.75       -0.71     11.28 o 
  -1   7   8        0.98       17.95     12.85 o 
   0   7   8        8.23        4.93     14.61 o 
   1   7   8       78.00       94.26     14.56 o 
   2   7   8        8.66        2.46     13.57 o 
   3   7   8       17.68        0.33     20.56 o 
  -4   8   8       36.53       45.25     19.88 o 
  -3   8   8        3.76       -9.74     11.93 o 
  -2   8   8       15.66       26.50     19.11 o 
  -1   8   8       33.04       14.50     13.16 o 
   0   8   8       66.31       47.56     13.19 o 
   1   8   8       64.34       69.51     14.49 o 
   2   8   8       17.38       37.17     19.14 o 
   3   8   8        4.58       11.25     21.53 o 
  -4   9   8        0.05       20.11     14.41 o 
  -3   9   8        0.14        3.29     12.69 o 
  -2   9   8       20.52       36.69     15.12 o 
  -1   9   8      220.24      198.95     16.20 o 
   0   9   8       88.10       96.39     17.14 o 
   1   9   8      210.50      225.92     20.27 o 
   2   9   8       58.07       33.47     23.68 o 
   3   9   8        2.16       -0.40     21.07 o 
  -4  10   8        1.90       -5.77     13.82 o 
  -3  10   8        1.39      -10.10     14.87 o 
  -2  10   8        4.75       18.14     14.04 o 
  -1  10   8        1.09       10.56     13.29 o 
   0  10   8        6.02       13.12     12.64 o 
   1  10   8        5.14       29.43     13.52 o 
   2  10   8       82.74       65.10     21.59 o 
   3  10   8        0.42       16.14     21.15 o 
  -3  11   8        1.34      -19.96     14.87 o 
  -2  11   8        1.62       20.22     13.75 o 
  -1  11   8        3.15       11.43     15.70 o 
   0  11   8        3.85       -6.17     13.32 o 
   1  11   8        5.77       -2.78     13.80 o 
   2  11   8       58.31       58.67     32.02 o 
   3  11   8        4.45       34.83     21.82 o 
  -3  12   8        0.06       14.92     15.64 o 
  -2  12   8       15.54        9.48     13.16 o 
  -1  12   8        6.52      -16.16     13.23 o 
   0  12   8        5.23       -3.50     12.68 o 
   1  12   8      133.72      170.96     22.06 o 
   2  12   8       97.54       97.87     26.64 o 
   3  12   8        0.19      -15.30     21.86 o 
  -3  13   8       14.57        4.08     14.70 o 
  -2  13   8        6.17       11.17     14.64 o 
  -1  13   8        0.68       11.53     14.06 o 
   0  13   8        7.02       18.86     13.95 o 
   1  13   8        3.47       32.58     20.30 o 
   2  13   8        1.37       16.53     19.46 o 
   3  13   8        9.87        6.35     22.03 o 
  -3  14   8        0.45       11.93     21.41 o 
  -2  14   8        3.67       -8.83     14.36 o 
  -1  14   8       35.11       34.89     14.59 o 
   0  14   8        7.76       -5.39     13.92 o 
   1  14   8       93.57      102.76     45.47 o 
   2  14   8       10.03       -8.48     22.10 o 
   3  14   8       42.72       26.36     20.61 o 
  -3  15   8        0.58        3.99     15.73 o 
  -2  15   8       36.26       39.05     15.27 o 
  -1  15   8       28.51       20.63     18.43 o 
   0  15   8       15.19       23.01     23.69 o 
   1  15   8       60.99       56.79     28.52 o 
   2  15   8       77.33       57.25     22.68 o 
   3  15   8        0.22        6.62     24.69 o 
  -3  16   8        0.03        9.12     20.67 o 
  -2  16   8       10.60       10.09     16.27 o 
  -1  16   8        6.40       21.05     14.31 o 
   0  16   8        0.36       -4.65     19.37 o 
   1  16   8       12.98        1.18     21.53 o 
   2  16   8        9.06       45.18     24.75 o 
  -3  17   8        0.04       -5.22     15.13 o 
  -2  17   8        1.40       -1.81     14.26 o 
  -1  17   8       22.95       23.33     14.38 o 
   0  17   8       21.59       45.28     19.61 o 
   1  17   8       19.70       50.81     20.92 o 
   2  17   8       53.84       89.41     24.82 o 
  -2  18   8        2.28       -6.59     15.77 o 
  -1  18   8       27.44       24.89     15.18 o 
   0  18   8       21.80       10.18     30.67 o 
   1  18   8      197.29      163.97     23.66 o 
   2  18   8      164.41      152.50     25.74 o 
  -2  19   8        0.23       27.30     15.63 o 
  -1  19   8        7.38       22.38     23.14 o 
   0  19   8        1.46       12.37     21.22 o 
   1  19   8       63.55       87.17     29.60 o 
   2  19   8       94.93       83.78     25.02 o 
  -2  20   8       30.82       30.13     22.70 o 
  -1  20   8        0.73      -21.30     19.14 o 
   0  20   8       20.53       -1.04     20.28 o 
   1  20   8        2.14       -5.88     23.51 o 
   2  20   8        3.33      -16.77     34.44 o 
  -2  21   8       30.65       27.29     16.99 o 
  -1  21   8       12.08       24.52     21.82 o 
   0  21   8       42.64       55.29     23.76 o 
   1  21   8       21.45       25.54     27.71 o 
  -1  22   8        6.88       -2.50     27.98 o 
   0  22   8        8.47       23.99     23.17 o 
   1  22   8        4.52       16.41     23.51 o 
   0  23   8        0.32       -6.58     20.53 o 
  -3   0   9        6.13       -3.70     20.04 o 
  -1   0   9        1.66       -9.44     19.64 o 
   1   0   9        6.88       18.30     23.14 o 
  -3   1   9       21.72       26.75     13.84 o 
  -2   1   9        1.54        3.64     12.68 o 
  -1   1   9       19.61        5.64     12.68 o 
   0   1   9        1.98        2.40     18.19 o 
   1   1   9        2.45       10.42     17.11 o 
   2   1   9        0.07        1.80     18.07 o 
  -3   2   9       16.72       19.05     14.38 o 
  -2   2   9        4.32       -8.63     13.04 o 
  -1   2   9        3.98        4.24     15.67 o 
   0   2   9       10.25       -2.26     17.28 o 
   1   2   9       18.60       36.40     18.56 o 
   2   2   9        5.64       14.11     18.07 o 
  -3   3   9        7.81       18.42     13.96 o 
  -2   3   9        2.29       10.31     12.92 o 
  -1   3   9        7.23        8.15     18.16 o 
   0   3   9        6.75       10.67     14.80 o 
   1   3   9        8.95        9.13     14.61 o 
   2   3   9       13.54       -7.84     26.10 o 
  -2   4   9        0.88       10.63     13.10 o 
  -1   4   9        2.79        0.34     18.18 o 
   0   4   9       14.62        8.34     14.49 o 
   1   4   9        5.57        2.47     14.67 o 
   2   4   9        0.61       -6.85     18.00 o 
  -2   5   9        6.38       -1.58     16.37 o 
  -1   5   9        0.22        0.22     13.48 o 
   0   5   9       11.10        4.06     17.81 o 
   1   5   9        1.69       19.72     19.61 o 
   2   5   9        1.24       10.84     15.95 o 
  -2   6   9       28.04       21.94     15.38 o 
  -1   6   9       39.47       28.21     14.16 o 
   0   6   9       19.98       13.35     14.83 o 
   1   6   9       37.80       25.73     15.63 o 
   2   6   9      101.80      113.74     38.74 o 
  -2   7   9        4.37       31.38     17.34 o 
  -1   7   9        0.07       31.10     15.70 o 
   0   7   9       43.25       41.76     15.26 o 
   1   7   9       37.53       26.92     21.56 o 
   2   7   9       26.01       24.69     34.44 o 
  -2   8   9       30.01       40.34     15.42 o 
  -1   8   9        0.41       -6.95     14.72 o 
   0   8   9       29.56       44.42     34.57 o 
   1   8   9        1.63      -13.83     15.64 o 
   2   8   9        8.55       20.97     22.14 o 
  -2   9   9        8.33       18.17     16.19 o 
  -1   9   9       31.53       39.99     17.97 o 
   0   9   9        2.53       -2.53     15.28 o 
   1   9   9      172.18      130.16     27.66 o 
   2   9   9       28.41       26.62     21.82 o 
  -2  10   9        0.00       28.11     16.30 o 
  -1  10   9       10.77       -2.75     15.76 o 
   0  10   9        2.15       -0.49     15.05 o 
   1  10   9       28.33       20.74     21.17 o 
   2  10   9       16.83        7.95     24.69 o 
  -2  11   9       10.04       21.98     26.53 o 
  -1  11   9        0.51       -4.41     15.91 o 
   0  11   9       37.52       48.53     18.03 o 
   1  11   9       36.30       19.44     22.21 o 
  -2  12   9        8.44        5.67     15.69 o 
  -1  12   9        4.19       -3.14     20.15 o 
   0  12   9        1.43       -1.14     13.92 o 
   1  12   9        9.28       10.03     34.71 o 
  -1  13   9        1.96       -5.93     15.64 o 
   0  13   9        1.80       12.79     15.99 o 
   1  13   9       14.61       28.76     23.26 o 
  -1  14   9        0.45      -10.40     15.31 o 
   0  14   9        2.22        0.72     19.95 o 
   1  14   9       12.01       33.04     26.37 o 
  -1  15   9       26.22       32.33     16.59 o 
   0  15   9        3.44       52.41     23.72 o 
                                                 
